# Supplementary material for: Integrative analysis of microbiota and metabolomics in chromium-exposed silkworm (Bombyx mori) midguts based on 16S rDNA sequencing and LC/MS metabolomics
Source: Front Microbiol. 2023 Oct 25;14:1278271. doi: 10.3389/fmicb.2023.1278271 (PMC10635416; doi:10.3389/fmicb.2023.1278271)
Supplement: Supplementary file 1 [file Table_1.XLSX]

## Sheet: 3.1_index
Sample	Chao1	Faith_pd	Goods_coverage	Observed_species	Pielou_e	Shannon	Simpson	Group
ACBa1	61.5604	9.06991	0.999842	56.7	0.433395	2.52434	0.790524	ACB
ACBb2	42.5413	7.68411	0.999915	40.9	0.3887	2.08094	0.720299	ACB
ACBc3	48.4656	7.89621	0.999902	46.9	0.412401	2.28923	0.685416	ACB
ACBd4	57.5169	7.51388	0.999822	51.4	0.513724	2.91976	0.84428	ACB
ACBe5	44.0883	7.59698	0.999963	43.8	0.335798	1.83103	0.639053	ACB
ACBf6	31.2236	5.03827	0.999972	31	0.597857	2.9619	0.845183	ACB
B2Ba1	86.4205	13.01	0.999841	83.6	0.461695	2.9481	0.831789	B2B
B2Bb2	49.4323	7.52537	0.999837	43.9	0.429449	2.34253	0.725457	B2B
B2Bc3	59.351	8.4862	0.999859	56.7	0.250044	1.45656	0.462125	B2B
B2Bd4	43.3223	7.43918	0.9999	41.5	0.371378	1.99601	0.658748	B2B
B2Be5	64.5445	8.1256	0.999847	61	0.323707	1.91975	0.556524	B2B
B2Bf6	59.0317	7.26871	0.999892	56.7	0.426792	2.4858	0.678631	B2B
C4Ba1	88.9467	10.551	0.999877	87.6	0.378446	2.44203	0.678683	C4B
C4Bb2	60.6037	8.43389	0.999922	59.7	0.411121	2.42545	0.641142	C4B
C4Bc3	47.2163	6.95088	0.999914	45.8	0.273617	1.5096	0.437837	C4B
C4Bd4	58.2573	8.49895	0.999924	57.6	0.233787	1.36706	0.337198	C4B
C4Be5	38.9986	6.79773	0.999932	37.7	0.199787	1.04615	0.283471	C4B
C4Bf6	37.6625	6.05088	0.999945	36.8	0.435718	2.26639	0.657675	C4B
