# Supplementary material for: Integrative analysis of microbiota and metabolomics in chromium-exposed silkworm (Bombyx mori) midguts based on 16S rDNA sequencing and LC/MS metabolomics
Source: Front Microbiol. 2023 Oct 25;14:1278271. doi: 10.3389/fmicb.2023.1278271 (PMC10635416; doi:10.3389/fmicb.2023.1278271)
Supplement: Supplementary file 2 [file Table_2.XLSX]

## Sheet: 分类单元丰度表
sample	ACBa1	ACBb2	ACBc3	ACBd4	ACBe5	ACBf6	B2Ba1	B2Bb2	B2Bc3	B2Bd4	B2Be5	B2Bf6	C4Ba1	C4Bb2	C4Bc3	C4Bd4	C4Be5	C4Bf6
Weissella	0.000256549	0.000413239	0.000257659	0.000447609	0.000284969	5.40811e-05	0.536971	0.47187	0.737734	0.522393	0.819701	0.597362	0.0304724	0.000294738	0.0391469	0.0632915	0.000441383	0.0448242
Thermus	0.246929	0	0.0315021	0.224998	0.54627	4.05608e-05	2.78187e-05	0	0.147066	0.0928118	0.0565407	0.0986653	0	0.0001241	0	4.29775e-05	0	0.0644922
Propionibacterium	0.158576	9.03961e-05	5.42439e-05	6.78196e-05	0.0596784	0	0.000333825	0	0.0671263	6.00141e-05	0.0548735	0.0944761	0.245381	0.0001241	0.0882968	0.012664	0.0252534	0.0262982
Lactobacillus	0.000598615	0.000606945	0.531889	0.000651068	0.000674926	0	0.0011823	0.000997098	0.00110784	0.000435102	0.000541006	8.52453e-05	0.000902187	0.000791139	0.000487567	0.000530056	0.000567492	7.41631e-05
Vibrio	0	0	0	0.234574	0	0.235888	0	0	0	0	0	0	0	0	0	0	0	0
Geobacillus	0.30803	0	0.000108488	0	0	0	0	0	0	0	0	0	0	0	0	0	0	0
Methylobacterium	0	0	0	0	0	0	0.0891729	0.188733	4.37305e-05	0	4.41638e-05	0	0.0133578	0	0	0	0	0
Enterococcus	0	0	0	0	0	0.279288	0	0	0	0	0	0	0	0	0	0	0	0
Pelomonas	0	0	0	0	0.219411	0	0	0	0	0	0	0	0	0	0	0.0242966	0	0
Dietzia	0.192284	0	0	0	0	0	0	0	0	0	0	0	4.03964e-05	0	0	0	0	0
Blautia	0	0	0	0	4.49951e-05	0	0	0	0	0	3.31228e-05	0	0	0.184987	0	0	0	0
Ralstonia	0	0	0	0	0	0.155443	0	0	0	0	0	0	0	0	0	0	0	0
Micrococcus	0	0	0	0	0	0	0	0.127629	0	0	4.41638e-05	0	0	0	0	0	0	0
Cupriavidus	0	0	0	0	0	0	0	0	0	0	0	0	0	0	0	4.29775e-05	0	0.123333
Staphylococcus	4.27582e-05	1.29137e-05	5.42439e-05	8.13835e-05	2.99967e-05	0	0.000111275	3.83499e-05	1.45768e-05	3.00071e-05	2.20819e-05	4.87116e-05	0.00333944	1.55125e-05	0.00429374	0.00497106	0.00398821	0.0775746
Corynebacterium	0	2.58274e-05	0	0	7.49918e-05	0	0.000319915	3.83499e-05	0	0	0	0.0451069	0.0243052	3.10251e-05	3.14559e-05	0.0170621	0	0
Actinomyces	0	0	0	0	0	0	0	0	0	0	0	0	0	0.0421941	0	0	0	0
Bacillus	0	0	0	0	0	0	0	0	0	0	0.0297333	0	0	0	0	0	0	0
Flavobacterium	0	0	0	0	0	0	6.95468e-05	0	0	0	0	0	0.0250592	0	0	0	0	0
Enhydrobacter	0	0	0	0	0	0	0	0	0	0	0	0	0.0201982	0	0	0	0	0
