# Supplementary material for: Integrative analysis of microbiota and metabolomics in chromium-exposed silkworm (Bombyx mori) midguts based on 16S rDNA sequencing and LC/MS metabolomics
Source: Front Microbiol. 2023 Oct 25;14:1278271. doi: 10.3389/fmicb.2023.1278271 (PMC10635416; doi:10.3389/fmicb.2023.1278271)
Supplement: Supplementary file 3 [file Table_3.XLSX]

## Sheet: 主坐标样本得分表
ID	Group	PCo1	PCo2	PCo3
ACBa1	ACB	-0.114306	-0.27444	-0.420393
ACBb2	ACB	-0.093678	-0.389565	0.302977
ACBc3	ACB	-0.09206	-0.324116	0.241418
ACBd4	ACB	-0.158944	-0.424262	-0.116919
ACBe5	ACB	-0.132779	-0.307212	-0.377405
ACBf6	ACB	-0.086325	-0.358676	0.275183
B2Ba1	B2B	-0.270247	0.218179	0.270098
B2Bb2	B2B	-0.358047	0.240594	0.183194
B2Bc3	B2B	-0.388997	0.236057	-0.165305
B2Bd4	B2B	-0.392435	0.169667	0.026825
B2Be5	B2B	-0.374802	0.371347	-0.03923
B2Bf6	B2B	-0.353285	0.235964	-0.119253
C4Ba1	C4B	0.426989	0.094413	-0.082134
C4Bb2	C4B	0.492419	0.050827	0.113481
C4Bc3	C4B	0.499485	0.164867	-0.082793
C4Bd4	C4B	0.508234	0.151027	0.056734
C4Be5	C4B	0.50522	0.073811	0.022996
C4Bf6	C4B	0.38356	0.071518	-0.089475
