# Supplementary material for: Integrative analysis of microbiota and metabolomics in chromium-exposed silkworm (Bombyx mori) midguts based on 16S rDNA sequencing and LC/MS metabolomics
Source: Front Microbiol. 2023 Oct 25;14:1278271. doi: 10.3389/fmicb.2023.1278271 (PMC10635416; doi:10.3389/fmicb.2023.1278271)
Supplement: Supplementary file 4 [file Table_4.XLSX]

## Sheet: 随机森林分析特征重要性表
#ID	ACBa1	ACBb2	ACBc3	ACBd4	ACBe5	ACBf6	B2Ba1	B2Bb2	B2Bc3	B2Bd4	B2Be5	B2Bf6	C4Ba1	C4Bb2	C4Bc3	C4Bd4	C4Be5	C4Bf6
Weissella_paramesenteroides	12	25	11	0	13	4	38577	36913	50607	34815	74240	49041	2249	10	2479	4408	15	3016
Staphylococcus_saprophyticus	3	1	4	6	2	0	8	3	1	2	2	4	248	1	273	347	253	5230
Helicobacter_pylori	22	14	4	29	16	0	0	0	0	0	0	0	0	0	0	0	0	0
Propionibacterium_acnes	11126	7	4	5	3979	0	24	0	4605	4	4970	7753	18223	8	5614	3	1602	1773
Thermoactinomyces_sanguinis	0	4	5	6	20	0	6	3	6	0	2	6	2	14	9	0	10	0
Clostridium_celatum	0	0	0	0	11	0	7	0	6	5	16	0	0	0	0	0	0	0
Lactobacillus_vaginalis	8	6	9	13	0	0	8	15	12	0	13	0	9	11	7	0	8	0
Lactobacillus_salivarius	0	15	159	0	8	0	0	0	3	0	0	0	0	0	0	0	0	0
Lactobacillus_hamsteri	0	0	0	9	0	0	0	14	8	10	0	0	3	10	8	0	3	0
Bifidobacterium_animalis	0	0	0	0	0	0	8	0	0	7	3	0	0	0	0	8	4	0
Lactobacillus_helveticus	0	0	0	0	0	0	29	0	0	0	3	0	31	10	0	21	0	0
Cetobacterium_somerae	0	0	0	0	0	0	0	2	0	0	4	0	4	21	0	0	0	0
Enterococcus_casseliflavus	0	0	0	0	0	20657	0	0	0	0	0	0	0	0	0	0	0	0
Methylobacterium_mesophilicum	0	0	0	0	0	0	130	201	0	0	0	0	0	0	0	0	0	0
Geobacillus_vulcani	21612	0	8	0	0	0	0	0	0	0	0	0	0	0	0	0	0	0
Pelomonas_puraquae	0	0	0	0	14629	0	0	0	0	0	0	0	0	0	0	1696	0	0
Propionibacterium_granulosum	0	0	0	0	0	0	0	0	0	0	0	0	0	0	0	881	0	0
