# Supplementary material for: Integrative analysis of microbiota and metabolomics in chromium-exposed silkworm (Bombyx mori) midguts based on 16S rDNA sequencing and LC/MS metabolomics
Source: Front Microbiol. 2023 Oct 25;14:1278271. doi: 10.3389/fmicb.2023.1278271 (PMC10635416; doi:10.3389/fmicb.2023.1278271)
Supplement: Supplementary file 5 [file Table_5.XLSX]

## Sheet: 样本二级功能类群统计表 
Level1	Level2	ACBa1	ACBb2	ACBc3	ACBd4	ACBe5	ACBf6	B2Ba1	B2Bb2	B2Bc3	B2Bd4	B2Be5	B2Bf6	C4Ba1	C4Bb2	C4Bc3	C4Bd4	C4Be5	C4Bf6
Biosynthesis	Amine and Polyamine Biosynthesis	2405.06	587.44	867.28	1575.45	2424.85	2000.48	276.48	474.17	387.58	1138.78	18.05	1210.2	322.86	392.85	3.71	444.29	579.77	1134.02
Biosynthesis	Amino Acid Biosynthesis	34466.1	32666.6	31026.1	33236.8	30484.4	32560.3	29169.1	32264.2	21543.5	35440.7	15710.1	29157.4	33883.9	38471.3	26980.5	31652.9	31754	34071
Biosynthesis	Aminoacyl-tRNA Charging	1084.81	898.85	1370.54	1027.96	1119.84	1008.2	1218.71	1318.36	1493.39	1418.39	1369.56	1500.65	1196.75	1215.96	1141.17	995.42	965.65	999.34
Biosynthesis	Aromatic Compound Biosynthesis	2520.54	2324.2	1632.91	2437.67	2556.42	2396.9	2909.75	2919.22	2898.64	3236.01	2664.49	3006.24	2699.3	2959.65	2694.16	2644.63	2560.94	2454.8
Biosynthesis	Carbohydrate Biosynthesis	11058.9	9389.75	10453.6	12328.5	9815.51	11822.9	7546.71	10112.4	6872.45	9238.32	4484.45	9466.85	9013.3	8185.9	5286.61	6527.97	6839.2	8183.4
Biosynthesis	Cell Structure Biosynthesis	6288.72	7861.23	10340.2	7509.66	6550.48	8892.13	11472.5	8859.15	10616.6	9536.45	11010	9730.23	8432.68	9708.51	7510	8509.44	6985.34	7768.6
Biosynthesis	Cofactor, Prosthetic Group, Electron Carrier, and Vitamin Biosynthesis	36775.4	31550.8	20785.5	36894.3	31955.6	33953.6	28879.7	26436.3	18098.9	24314.6	15444.6	23000.7	38202.7	35340.9	30873.5	33392.7	32978.7	34163.9
Biosynthesis	Fatty Acid and Lipid Biosynthesis	15545.5	22650	22175.2	27520.6	23684.3	25702.4	20728.7	24520.9	20151	23156.1	17621.1	22614.8	18945.8	16000.6	12397.5	18564.2	18205.9	21895.8
Biosynthesis	Metabolic Regulator Biosynthesis	259.93	581.64	153.22	514.05	883.57	736.51	241.13	240.87	0	299.93	0.9	396.67	312.33	145.42	0	321.04	397.98	367.64
Biosynthesis	Nucleoside and Nucleotide Biosynthesis	33473.2	26024.9	40582	27307.4	29718.9	26288.5	43947.4	40081.7	52360.1	41138.2	54942.8	46514.6	36655.7	35634.8	37341.8	36454.5	32431.9	31224.4
Biosynthesis	Other Biosynthesis	354.37	833.23	553.62	1257.49	1112.92	1251.1	448.59	935.15	229.22	569.88	3.39	496.45	467.96	238.53	2.7	350.31	329.5	739.8
Biosynthesis	Secondary Metabolite Biosynthesis	5208.76	4635.84	5605.06	3997.36	4517.36	4569.64	5110.53	5643.28	5292	5701.73	4953.83	5665.07	5603.33	5664.66	5061.71	5114.45	4783.23	4959.38
Degradation/Utilization/Assimilation	Alcohol Degradation	234.05	1.27	107.3	1.48	5.32	0	3.41	269.03	1.94	186.6	2.11	108.13	96.45	191.38	1.85	74.64	5.12	1.15
Degradation/Utilization/Assimilation	Aldehyde Degradation	0.23	0	0	0	1.54	0	0	0	0	0.36	0.11	1.97	0	0	0.4	0.71	1.76	0
Degradation/Utilization/Assimilation	Amine and Polyamine Degradation	1679.46	2628.49	2148.97	1500.06	1715.2	1753.52	2276.89	1622.1	646.48	1114.81	490.85	1478.93	4054.41	4196.79	5876.23	5549.86	5831.92	4281.97
Degradation/Utilization/Assimilation	Amino Acid Degradation	2165.69	4141.96	1631.2	4002.7	4039.36	4223.77	1877.61	1930.97	1246.12	1938.57	498.15	2080.19	3136.97	2186.7	1973.38	2272.66	2632.05	3725.97
Degradation/Utilization/Assimilation	Aromatic Compound Degradation	3618.75	6671.22	2304.79	4397.44	8204.26	5609.48	1698.73	2221.27	896.57	3312.52	10.41	3432.75	1425.06	1250.57	5	1909.89	2947.77	5606.84
Degradation/Utilization/Assimilation	C1 Compound Utilization and Assimilation	5268.93	3407.91	2329.59	3139	3582.74	1697.09	4610.46	2497.04	2505.26	2032.16	2019.69	2731.75	5087.79	5712.28	5674.81	5359.93	5380.11	4587.1
Degradation/Utilization/Assimilation	Carbohydrate Degradation	5010.16	5238.17	9627.24	5929.71	5401.98	6808.79	5237.52	5261.07	7563.69	8597.28	7034.64	6935.5	6122.23	6950.38	4593.74	4581.91	3837.91	4096.62
Degradation/Utilization/Assimilation	Carboxylate Degradation	2155.04	2953.05	8550.28	3736.76	2835.85	6078.25	4948.26	3969.8	6027.39	5006.87	6404.53	5155.95	4822.8	5723.55	4655.61	6114.92	4315.25	5718.19
Degradation/Utilization/Assimilation	Chlorinated Compound Degradation	0.27	458.06	5.95	103.58	0	0	115.3	0	0	0	0	0	0	0	0	0	160.26	0
Degradation/Utilization/Assimilation	Degradation/Utilization/Assimilation - Other	451.82	860.13	339.43	670.76	449.03	562.2	161.8	318.69	152.12	409.15	0.54	338.01	334.91	165.66	1.02	124.35	343.41	315.18
Degradation/Utilization/Assimilation	Fatty Acid and Lipid Degradation	1776.97	1401.85	587.45	1817.66	1943.39	1708.55	310.29	633.13	476.88	755.75	271.5	713.48	1071.4	860.91	630.21	1221.59	1513.67	1831.66
Degradation/Utilization/Assimilation	Inorganic Nutrient Metabolism	3617.67	4704.23	1231.6	3367.12	3575.83	2808.37	3267.08	2781.55	1101.5	1528.14	707.94	1397.13	2966.98	3600.3	3875.82	3863.42	4344.69	4187.94
Degradation/Utilization/Assimilation	Nucleoside and Nucleotide Degradation	6853.15	4572.94	7843.06	6772.79	7897.11	7582.2	6583.21	7634.15	7624.77	7520.98	6548.1	7489.67	6333.83	5371.34	4194.42	6092.02	6196.27	6591.92
Degradation/Utilization/Assimilation	Polymeric Compound Degradation	1957.01	1420.93	2290.23	2040.38	2005.09	2023.85	429.66	840.28	1123.71	2054.26	651.84	1442.81	1788.09	2023	670.76	706.96	785.95	1268.41
Degradation/Utilization/Assimilation	Secondary Metabolite Degradation	2106.86	3351.54	2568.2	2744.41	3353.13	4900.61	1727.34	921.6	1631.44	482.17	996.14	1821.69	5173.28	4251.59	3237.1	4629.23	3980.79	4363.77
Detoxification	Antibiotic Resistance	11.62	981.57	1612.37	246.95	14.88	1603.21	1184.4	107.01	123.72	133.62	16.84	41.34	763.15	1372.33	325.03	677.82	398.03	600.81
Detoxification	methanol oxidation to carbon dioxide	231.45	0.04	0	0.44	0.38	0	1.44	267.62	0	0	0.37	103.19	94.37	0.09	0.1	70.07	0	0.6
Generation of Precursor Metabolite and Energy	1,5-anhydrofructose degradation	0	0	0	0	0	0	0.16	0	0	0.06	0	0	0	0	0	0	0	0
Generation of Precursor Metabolite and Energy	Electron Transfer	4407.41	2685.32	1034.85	2860.14	3312.79	2152.16	1646.25	1994.08	1326.92	991.13	973.72	2046.15	3418.26	1056.27	1037.91	1419.97	2180.33	2786.59
Generation of Precursor Metabolite and Energy	ethylmalonyl-CoA pathway	0	14.13	0	254.7	0	0	216.04	402.61	0.15	0.1	0.19	0	104.59	0	0.2	51.39	0	0
Generation of Precursor Metabolite and Energy	Fermentation	8230.99	9023.35	11868.5	6980.6	5492.63	9052.7	12694.4	10707.1	10848.9	10664	10282.1	10256.1	8558.03	9255.89	9190.66	9200.8	8144.66	8450
Generation of Precursor Metabolite and Energy	formaldehyde oxidation I	677.51	606.06	14.21	1.55	1.59	0.08	857.01	2.38	2.3	1.61	173.26	4.78	726.22	877.71	1207.92	1089.36	1048.81	710.33
Generation of Precursor Metabolite and Energy	Glycolysis	3935.03	2616.03	4720.34	2556.76	3215.36	3160.73	3741.2	2484.44	4007.85	4361.21	3127.66	4023.63	4356.58	4962.89	4899.41	4445.51	4169.71	3633.06
Generation of Precursor Metabolite and Energy	glyoxylate cycle	1020.58	651.03	284.44	955.14	1063.45	870.16	182.49	470.46	279.37	377.99	197.98	386.06	454.91	217.39	2.49	335.38	343.84	619.05
Generation of Precursor Metabolite and Energy	isopropanol biosynthesis	0.55	2.76	12.11	153.88	0.47	233.23	5.17	58.77	0.34	0.24	0.9	0	43.62	0	0.29	0	94.89	0
Generation of Precursor Metabolite and Energy	methyl ketone biosynthesis	440.06	0.02	0	0.29	0.26	0	0.84	314.77	0	0	0.45	67.33	78.58	0	0.07	72.99	0	0.4
Generation of Precursor Metabolite and Energy	methylaspartate cycle	0	0	0	0	0	0	0	0.56	0	0	0.45	0.06	212.64	0	0	0	0	0
Generation of Precursor Metabolite and Energy	Pentose Phosphate Pathways	2103.44	2003.85	1997.43	2388.77	1609.09	2310.99	2719.84	2556.61	2794.9	2893.06	2757.18	2747.9	2491.63	2744.76	2178.87	2105.73	1966.83	1969.42
Generation of Precursor Metabolite and Energy	Photosynthesis	1660.43	1958.95	1374.81	2341.9	2021.98	1815.97	1827.05	1967.38	1452.75	1609.1	787.18	1485.39	1467.49	1737.66	1406.08	1357.08	1639.69	1733.42
Generation of Precursor Metabolite and Energy	Respiration	4408.12	2685.8	1036.32	2860.24	3313.38	2152.16	1647.15	1994.14	1329.28	991.53	974.36	2046.28	3421.88	1927.09	1038.2	1421.21	2180.33	2786.59
Generation of Precursor Metabolite and Energy	superpathway of glycolysis and Entner-Doudoroff	1004.26	732.41	798.69	881.58	903.57	1011.91	633.62	670.07	711.88	875.58	433.34	819.48	769.98	526.48	4.51	572.72	559.03	935.45
Generation of Precursor Metabolite and Energy	superpathway of glycolysis, pyruvate dehydrogenase, TCA, and glyoxylate bypass	1328.32	877.6	586.53	1024.97	1103.7	995.87	425.52	591.95	534.47	700.56	343.44	728.71	868.99	524.07	5.83	707.38	713.08	983.75
Generation of Precursor Metabolite and Energy	TCA cycle	9515.54	8394.91	3643	7723.29	8906.96	6718.94	5589.72	6067.05	3110.05	3918.58	2388.16	4825.36	9088.87	7624.88	6783.72	8333.24	8537.72	9288.69
Glycan Pathways	Glycan Biosynthesis	1281.4	518.73	1680.78	771.24	789.93	1053.61	118.56	353.99	382.04	898.4	247.55	535.79	682.08	697.52	252.21	183.5	252.75	345.47
Glycan Pathways	Glycan Degradation	973.89	674.59	1197.27	814.89	1111.02	813.21	220.33	428.75	522.71	1036	296.63	715.64	964.88	994.82	308.79	378.47	369.57	620.44
Macromolecule Modification	Nucleic Acid Processing	1273.17	942.59	600.24	1682.71	1506.57	1728.13	954.32	711.14	530.77	723.56	361.02	900.61	843.75	1029.23	1151.41	1426.77	1145.38	1544.25
Metabolic Clusters	L-glutamate and L-glutamine biosynthesis	924.19	1.16	463.05	539.93	717.9	374.77	2.26	2.01	376.35	695.67	243.49	476.87	1.96	663.93	0.44	131.06	56.26	595.49
Metabolic Clusters	O-antigen building blocks biosynthesis (E. coli)	1053.16	770.54	1121.4	924.75	872.92	1007.43	605.61	1000.34	552.27	1135.44	119.62	983.16	706.06	714.32	12.77	456.3	393.03	726.22
Metabolic Clusters	pyrimidine deoxyribonucleotide phosphorylation	1126.37	939.58	1250.65	954.92	1028.68	815.82	1512.69	1344.81	1801.03	1267.3	1926.09	1592.42	1225.83	1061.86	1360.61	1289.25	1173.95	1085.59
Metabolic Clusters	pyrimidine deoxyribonucleotides biosynthesis from CTP	0	0.42	0	0	0	0	0	0	0	0	0.34	0	0	0	0	0	0	0
Metabolic Clusters	pyrimidine deoxyribonucleotides de novo biosynthesis I	1035.87	900.85	1321.75	926.88	987.18	889.05	1640.15	1493.83	1994.78	1370.44	2146.99	1736.28	1252.23	894.67	822.66	892.32	698.2	949.42
Metabolic Clusters	pyrimidine deoxyribonucleotides de novo biosynthesis III	832.16	1.69	108.56	387.79	806.6	0.18	5.53	2.1	524.71	281.16	239.54	461.16	168.65	2.78	3.12	154.59	1.66	207.12
Metabolic Clusters	pyrimidine deoxyribonucleotides de novo biosynthesis IV	0	0	0	0	0	0	0	0	0	0	0.24	0	0	0	0	0	0	0
Metabolic Clusters	superpathway of L-aspartate and L-asparagine biosynthesis	648.09	298.43	696.66	673.46	419.34	640.93	254.83	464.86	214.89	480.7	198.86	269.5	276.08	468.87	8.3	70.94	137.18	286.42
Metabolic Clusters	tRNA charging	1084.81	898.85	1370.54	1027.96	1119.84	1008.2	1218.71	1318.36	1493.39	1418.39	1369.56	1500.65	1196.75	1215.96	1141.17	995.42	965.65	999.34
