# Supplementary material for: Integrative analysis of microbiota and metabolomics in chromium-exposed silkworm (Bombyx mori) midguts based on 16S rDNA sequencing and LC/MS metabolomics
Source: Front Microbiol. 2023 Oct 25;14:1278271. doi: 10.3389/fmicb.2023.1278271 (PMC10635416; doi:10.3389/fmicb.2023.1278271)
Supplement: Supplementary file 6 [file Table_6.XLSX]

## Sheet: C4B vs ACB
pathway	description	logFC	SE	Pvalues	adjPvalues
PWY0-41	allantoin degradation IV (anaerobic)	7.706	1.261	9.926e-10	3.682e-07
PWY-5705	allantoin degradation to glyoxylate III	6.209	1.776	0.0004718	0.08751
TEICHOICACID-PWY	teichoic acid (poly-glycerol) biosynthesis	5.476	2.056	0.007723	0.7163
PWY-1861	formaldehyde assimilation II (RuMP Cycle)	4.785	2.562	0.06183	0.7823
RUMP-PWY	formaldehyde oxidation I	4.775	2.605	0.0668	0.7823
GLCMANNANAUT-PWY	superpathway of N-acetylglucosamine, N-acetylmannosamine and N-acetylneuraminate degradation	4.656	2.462	0.0586	0.7823
GLUCUROCAT-PWY	superpathway of &beta;-D-glucuronide and D-glucuronate degradation	4.206	2.644	0.1116	0.7823
PWY-5265	peptidoglycan biosynthesis II (staphylococci)	3.838	1.537	0.01251	0.7735
GALACT-GLUCUROCAT-PWY	superpathway of hexuronide and hexuronate degradation	3.785	2.272	0.09565	0.7823
PWY-922	mevalonate pathway I	3.633	2.082	0.08097	0.7823
PWY-5910	superpathway of geranylgeranyldiphosphate biosynthesis I (via mevalonate)	3.467	2.012	0.0849	0.7823
PWY-2941	L-lysine biosynthesis II	3.123	2.363	0.1863	0.7823
PWY-5005	biotin biosynthesis II	2.985	2.948	0.3112	0.7823
P441-PWY	superpathway of N-acetylneuraminate degradation	2.925	1.848	0.1135	0.7823
PWY-6383	mono-trans, poly-cis decaprenyl phosphate biosynthesis	2.811	3.015	0.3512	0.7823
PWY-5840	superpathway of menaquinol-7 biosynthesis	2.664	1.571	0.09	0.7823
PWY-5837	1,4-dihydroxy-2-naphthoate biosynthesis I	2.656	1.736	0.1261	0.7823
PWY-5863	superpathway of phylloquinol biosynthesis	2.613	1.714	0.1274	0.7823
P163-PWY	L-lysine fermentation to acetate and butanoate	2.546	1.457	0.08047	0.7823
METH-ACETATE-PWY	methanogenesis from acetate	2.496	1.577	0.1135	0.7823
PWY-5178	toluene degradation IV (aerobic) (via catechol)	2.393	1.013	0.01818	0.7823
PWY-6471	peptidoglycan biosynthesis IV (Enterococcus faecium)	2.332	1.766	0.1866	0.7823
PWY-5897	superpathway of menaquinol-11 biosynthesis	2.304	1.528	0.1317	0.7823
PWY-5898	superpathway of menaquinol-12 biosynthesis	2.304	1.528	0.1317	0.7823
PWY-5899	superpathway of menaquinol-13 biosynthesis	2.304	1.528	0.1317	0.7823
ENTBACSYN-PWY	enterobactin biosynthesis	2.293	1.281	0.07342	0.7823
PWY-6891	thiazole biosynthesis II (Bacillus)	2.291	1.71	0.1803	0.7823
DENITRIFICATION-PWY	nitrate reduction I (denitrification)	2.27	0.8894	0.01069	0.7735
GALACTUROCAT-PWY	D-galacturonate degradation I	1.896	1.894	0.3166	0.7823
PWY-5941	glycogen degradation II (eukaryotic)	1.867	1.1	0.08971	0.7823
RHAMCAT-PWY	L-rhamnose degradation I	1.78	1.437	0.2153	0.7823
PWY-6317	galactose degradation I (Leloir pathway)	1.778	1.796	0.3222	0.7823
PWY-7315	dTDP-N-acetylthomosamine biosynthesis	1.719	1.871	0.358	0.7823
PWY-7007	methyl ketone biosynthesis	1.708	2.271	0.4519	0.7823
PWY-7456	mannan degradation	1.683	1.806	0.3513	0.7823
PWY-5022	4-aminobutanoate degradation V	1.645	1.057	0.1195	0.7823
P122-PWY	heterolactic fermentation	1.628	2.114	0.4411	0.7823
PWY1G-0	mycothiol biosynthesis	1.613	2.932	0.5822	0.8264
ECASYN-PWY	enterobacterial common antigen biosynthesis	1.593	1.044	0.1269	0.7823
P108-PWY	pyruvate fermentation to propanoate I	1.559	2.65	0.5564	0.8043
PWY-7242	D-fructuronate degradation	1.553	1.06	0.1427	0.7823
FUC-RHAMCAT-PWY	superpathway of fucose and rhamnose degradation	1.538	0.9506	0.1057	0.7823
PWY-4984	urea cycle	1.504	1.184	0.2041	0.7823
PWY-5861	superpathway of demethylmenaquinol-8 biosynthesis	1.472	1.254	0.2407	0.7823
ALL-CHORISMATE-PWY	superpathway of chorismate metabolism	1.443	1.111	0.1939	0.7823
HOMOSER-METSYN-PWY	L-methionine biosynthesis I	1.438	1.395	0.3028	0.7823
PWY-5838	superpathway of menaquinol-8 biosynthesis I	1.415	1.191	0.235	0.7823
HCAMHPDEG-PWY	3-phenylpropanoate and 3-(3-hydroxyphenyl)propanoate degradation to 2-oxopent-4-enoate	1.411	1.116	0.2063	0.7823
PWY-6690	cinnamate and 3-hydroxycinnamate degradation to 2-oxopent-4-enoate	1.411	1.116	0.2063	0.7823
PWY-6396	superpathway of 2,3-butanediol biosynthesis	1.405	3.271	0.6674	0.8765
ARGDEG-PWY	superpathway of L-arginine, putrescine, and 4-aminobutanoate degradation	1.396	1.114	0.2102	0.7823
ORNARGDEG-PWY	superpathway of L-arginine and L-ornithine degradation	1.396	1.114	0.2102	0.7823
P23-PWY	reductive TCA cycle I	1.396	2.495	0.5758	0.8216
PWY-6876	isopropanol biosynthesis	1.34	1.963	0.495	0.7823
P461-PWY	hexitol fermentation to lactate, formate, ethanol and acetate	1.337	1.656	0.4195	0.7823
PWY-5860	superpathway of demethylmenaquinol-6 biosynthesis I	1.323	1.174	0.2597	0.7823
PWY-5862	superpathway of demethylmenaquinol-9 biosynthesis	1.323	1.174	0.2597	0.7823
PWY-5845	superpathway of menaquinol-9 biosynthesis	1.323	1.174	0.2598	0.7823
PWY-5850	superpathway of menaquinol-6 biosynthesis I	1.323	1.174	0.2598	0.7823
PWY-5896	superpathway of menaquinol-10 biosynthesis	1.323	1.174	0.2598	0.7823
MET-SAM-PWY	superpathway of S-adenosyl-L-methionine biosynthesis	1.31	1.305	0.3155	0.7823
PWY-722	nicotinate degradation I	1.236	0.842	0.1421	0.7823
PWY-5100	pyruvate fermentation to acetate and lactate II	1.228	1.185	0.3001	0.7823
METHGLYUT-PWY	superpathway of methylglyoxal degradation	1.218	1.112	0.2734	0.7823
PWY-5177	glutaryl-CoA degradation	1.205	1.935	0.5333	0.7972
PWY-7199	pyrimidine deoxyribonucleosides salvage	1.162	1.11	0.2951	0.7823
P42-PWY	incomplete reductive TCA cycle	1.154	1.07	0.2807	0.7823
HISDEG-PWY	L-histidine degradation I	1.148	1.03	0.2652	0.7823
PWY-5920	superpathway of heme biosynthesis from glycine	1.133	2.254	0.6152	0.8449
PWY-6397	mycolyl-arabinogalactan-peptidoglycan complex biosynthesis	1.121	2.765	0.6853	0.8842
PWY-6703	preQ0 biosynthesis	1.118	1.012	0.2692	0.7823
PWY-6728	methylaspartate cycle	1.109	0.9396	0.2379	0.7823
PWY-7616	methanol oxidation to carbon dioxide	1.108	3.033	0.7149	0.9052
PWY-7377	cob(II)yrinate a,c-diamide biosynthesis I (early cobalt insertion)	1.091	0.8791	0.2144	0.7823
PWY0-1298	superpathway of pyrimidine deoxyribonucleosides degradation	1.078	1.15	0.3484	0.7823
HEME-BIOSYNTHESIS-II	heme biosynthesis I (aerobic)	1.039	1.071	0.3319	0.7823
PWY0-1277	3-phenylpropanoate and 3-(3-hydroxyphenyl)propanoate degradation	1.038	0.9769	0.2882	0.7823
ANAEROFRUCAT-PWY	homolactic fermentation	1.03	1.067	0.3344	0.7823
PWY0-1297	superpathway of purine deoxyribonucleosides degradation	1.024	1.124	0.3625	0.7823
REDCITCYC	TCA cycle VIII (helicobacter)	1.02	1.016	0.3151	0.7823
PWY-6151	S-adenosyl-L-methionine cycle I	1.017	1.085	0.3487	0.7823
PWY-7254	TCA cycle VII (acetate-producers)	1.006	0.9935	0.3111	0.7823
DENOVOPURINE2-PWY	superpathway of purine nucleotides de novo biosynthesis II	1	1.053	0.3421	0.7823
PWY-7200	superpathway of pyrimidine deoxyribonucleoside salvage	0.9856	1.078	0.3604	0.7823
ANAGLYCOLYSIS-PWY	glycolysis III (from glucose)	0.9791	1.056	0.354	0.7823
PWY-7196	superpathway of pyrimidine ribonucleosides salvage	0.9736	1.072	0.3639	0.7823
PWY-6700	queuosine biosynthesis	0.9727	1.005	0.3331	0.7823
PWY-6969	TCA cycle V (2-oxoglutarate:ferredoxin oxidoreductase)	0.9687	1.037	0.3501	0.7823
PWY-621	sucrose degradation III (sucrose invertase)	0.9567	1.14	0.4012	0.7823
PWY0-1296	purine ribonucleosides degradation	0.9552	1.111	0.3898	0.7823
PWY-6897	thiamin salvage II	0.9403	1.064	0.3766	0.7823
TCA	TCA cycle I (prokaryotic)	0.9337	1.007	0.3538	0.7823
PWY-6612	superpathway of tetrahydrofolate biosynthesis	0.9205	1.007	0.3607	0.7823
PWY-5484	glycolysis II (from fructose 6-phosphate)	0.9179	1.055	0.3842	0.7823
PWY-5188	tetrapyrrole biosynthesis I (from glutamate)	0.9167	1.032	0.3745	0.7823
PWY-6147	6-hydroxymethyl-dihydropterin diphosphate biosynthesis I	0.9143	1.001	0.3611	0.7823
PANTO-PWY	phosphopantothenate biosynthesis I	0.9119	1.017	0.37	0.7823
PWY-7539	6-hydroxymethyl-dihydropterin diphosphate biosynthesis III (Chlamydia)	0.8984	1.001	0.3693	0.7823
PWY0-781	aspartate superpathway	0.8979	1.245	0.4709	0.7823
NAD-BIOSYNTHESIS-II	NAD salvage pathway II	0.893	2.836	0.7529	0.9148
HSERMETANA-PWY	L-methionine biosynthesis III	0.8716	1.036	0.4004	0.7823
TRPSYN-PWY	L-tryptophan biosynthesis	0.8713	1.012	0.3891	0.7823
PWY-6629	superpathway of L-tryptophan biosynthesis	0.8688	1.61	0.5894	0.8264
FOLSYN-PWY	superpathway of tetrahydrofolate biosynthesis and salvage	0.8624	1.001	0.389	0.7823
PANTOSYN-PWY	pantothenate and coenzyme A biosynthesis I	0.8603	1.018	0.3979	0.7823
PWY-5531	chlorophyllide a biosynthesis II (anaerobic)	0.8594	0.7283	0.238	0.7823
PWY-7159	chlorophyllide a biosynthesis III (aerobic, light independent)	0.8594	0.7283	0.238	0.7823
PWY-5189	tetrapyrrole biosynthesis II (from glycine)	0.8592	1.026	0.4023	0.7823
HISTSYN-PWY	L-histidine biosynthesis	0.8541	1.024	0.4043	0.7823
CRNFORCAT-PWY	creatinine degradation I	0.8508	0.7659	0.2666	0.7823
PWY-5101	L-isoleucine biosynthesis II	0.8484	0.9942	0.3935	0.7823
GLYCOLYSIS	glycolysis I (from glucose 6-phosphate)	0.837	1.05	0.4255	0.7823
PWY-5103	L-isoleucine biosynthesis III	0.8329	0.998	0.404	0.7823
PWY-7220	adenosine deoxyribonucleotides de novo biosynthesis II	0.8294	1.047	0.4282	0.7823
PWY-7222	guanosine deoxyribonucleotides de novo biosynthesis II	0.8294	1.047	0.4282	0.7823
ILEUSYN-PWY	L-isoleucine biosynthesis I (from threonine)	0.8266	0.9957	0.4064	0.7823
VALSYN-PWY	L-valine biosynthesis	0.8266	0.9957	0.4064	0.7823
POLYISOPRENSYN-PWY	polyisoprenoid biosynthesis (E. coli)	0.8258	1.055	0.4338	0.7823
P164-PWY	purine nucleobases degradation I (anaerobic)	0.8196	0.8708	0.3466	0.7823
NONOXIPENT-PWY	pentose phosphate pathway (non-oxidative branch)	0.8182	0.9997	0.4131	0.7823
PWY-6895	superpathway of thiamin diphosphate biosynthesis II	0.8161	1.203	0.4974	0.7823
PWY-6609	adenine and adenosine salvage III	0.8129	1.09	0.456	0.7823
SO4ASSIM-PWY	sulfate reduction I (assimilatory)	0.8086	0.996	0.4169	0.7823
BRANCHED-CHAIN-AA-SYN-PWY	superpathway of branched amino acid biosynthesis	0.8082	0.9974	0.4178	0.7823
PWY-6125	superpathway of guanosine nucleotides de novo biosynthesis II	0.8078	1.047	0.4405	0.7823
HEMESYN2-PWY	heme biosynthesis II (anaerobic)	0.8036	1.015	0.4283	0.7823
PWY-7187	pyrimidine deoxyribonucleotides de novo biosynthesis II	0.8005	1.01	0.428	0.7823
PWY-6163	chorismate biosynthesis from 3-dehydroquinate	0.7997	0.9888	0.4187	0.7823
PWY-7228	superpathway of guanosine nucleotides de novo biosynthesis I	0.7994	1.047	0.4451	0.7823
GLUCONEO-PWY	gluconeogenesis I	0.7953	1.037	0.4429	0.7823
PWY-6386	UDP-N-acetylmuramoyl-pentapeptide biosynthesis II (lysine-containing)	0.7949	1.041	0.4451	0.7823
PWY-7197	pyrimidine deoxyribonucleotide phosphorylation	0.7946	1.048	0.4484	0.7823
PWY-7221	guanosine ribonucleotides de novo biosynthesis	0.7935	1.04	0.4457	0.7823
PWY-2942	L-lysine biosynthesis III	0.793	1.016	0.4351	0.7823
PWY-6122	5-aminoimidazole ribonucleotide biosynthesis II	0.7887	1.044	0.4499	0.7823
PWY-6277	superpathway of 5-aminoimidazole ribonucleotide biosynthesis	0.7887	1.044	0.4499	0.7823
PWY-7208	superpathway of pyrimidine nucleobases salvage	0.7855	1.041	0.4505	0.7823
PWY-5304	superpathway of sulfur oxidation (Acidianus ambivalens)	0.7815	3.677	0.8317	0.9436
PWY-3001	superpathway of L-isoleucine biosynthesis I	0.7764	1.008	0.4413	0.7823
PWY-6387	UDP-N-acetylmuramoyl-pentapeptide biosynthesis I (meso-diaminopimelate containing)	0.7752	1.042	0.4568	0.7823
PEPTIDOGLYCANSYN-PWY	peptidoglycan biosynthesis I (meso-diaminopimelate containing)	0.7746	1.041	0.4568	0.7823
PWY-6126	superpathway of adenosine nucleotides de novo biosynthesis II	0.7723	1.033	0.4546	0.7823
PWY-841	superpathway of purine nucleotides de novo biosynthesis I	0.7721	1.037	0.4565	0.7823
COA-PWY	coenzyme A biosynthesis I	0.7719	1.038	0.4571	0.7823
PWY-6123	inosine-5'-phosphate biosynthesis I	0.7684	1.04	0.4601	0.7823
COMPLETE-ARO-PWY	superpathway of aromatic amino acid biosynthesis	0.7672	0.9883	0.4376	0.7823
CALVIN-PWY	Calvin-Benson-Bassham cycle	0.7651	1.007	0.4472	0.7823
ARO-PWY	chorismate biosynthesis I	0.7642	0.9854	0.438	0.7823
SULFATE-CYS-PWY	superpathway of sulfate assimilation and cysteine biosynthesis	0.7608	0.983	0.439	0.7823
PWY-7229	superpathway of adenosine nucleotides de novo biosynthesis I	0.7593	1.028	0.4602	0.7823
PWY0-162	superpathway of pyrimidine ribonucleotides de novo biosynthesis	0.7592	1.032	0.4618	0.7823
RIBOSYN2-PWY	flavin biosynthesis I (bacteria and plants)	0.7588	1	0.4481	0.7823
PWY-5676	acetyl-CoA fermentation to butanoate II	0.7575	1.961	0.6993	0.8884
PWY-5918	superpathay of heme biosynthesis from glutamate	0.7549	1.008	0.4539	0.7823
PWY-6121	5-aminoimidazole ribonucleotide biosynthesis I	0.7529	1.03	0.465	0.7823
PWY-7234	inosine-5'-phosphate biosynthesis III	0.7491	1.045	0.4736	0.7823
UDPNAGSYN-PWY	UDP-N-acetyl-D-glucosamine biosynthesis I	0.7371	1.045	0.4806	0.7823
PWY-7219	adenosine ribonucleotides de novo biosynthesis	0.7348	1.021	0.4717	0.7823
PWY-5686	UMP biosynthesis	0.7284	1.022	0.4761	0.7823
FUCCAT-PWY	fucose degradation	0.7246	1.795	0.6864	0.8842
THRESYN-PWY	superpathway of L-threonine biosynthesis	0.722	1.027	0.4821	0.7823
PWY4FS-7	phosphatidylglycerol biosynthesis I (plastidic)	0.7217	1.018	0.4784	0.7823
PWY4FS-8	phosphatidylglycerol biosynthesis II (non-plastidic)	0.7217	1.018	0.4784	0.7823
P124-PWY	Bifidobacterium shunt	0.7198	2.119	0.7341	0.9148
NADSYN-PWY	NAD biosynthesis II (from tryptophan)	0.7152	0.7538	0.3427	0.7823
SER-GLYSYN-PWY	superpathway of L-serine and glycine biosynthesis I	0.7115	0.9808	0.4682	0.7823
ARGSYNBSUB-PWY	L-arginine biosynthesis II (acetyl cycle)	0.6931	0.9959	0.4864	0.7823
GOLPDLCAT-PWY	superpathway of glycerol degradation to 1,3-propanediol	0.6924	1.385	0.6171	0.8449
PWY-5651	L-tryptophan degradation to 2-amino-3-carboxymuconate semialdehyde	0.6784	0.6756	0.3153	0.7823
PHOSLIPSYN-PWY	superpathway of phospholipid biosynthesis I (bacteria)	0.673	1.014	0.5071	0.7902
GLYCOL-GLYOXDEG-PWY	superpathway of glycol metabolism and degradation	0.6639	2.157	0.7582	0.9148
PWY-7111	pyruvate fermentation to isobutanol (engineered)	0.6451	0.9588	0.5011	0.7844
TRNA-CHARGING-PWY	tRNA charging	0.6384	1.015	0.5293	0.7972
PWY-5667	CDP-diacylglycerol biosynthesis I	0.6168	0.9996	0.5372	0.7972
PWY0-1319	CDP-diacylglycerol biosynthesis II	0.6168	0.9996	0.5372	0.7972
METHYLGALLATE-DEGRADATION-PWY	methylgallate degradation	0.606	2.151	0.7782	0.9148
PWY-7663	gondoate biosynthesis (anaerobic)	0.6035	0.9717	0.5346	0.7972
FASYN-ELONG-PWY	fatty acid elongation -- saturated	0.6008	0.9795	0.5397	0.7977
PWY-6590	superpathway of Clostridium acetobutylicum acidogenic fermentation	0.5974	2.042	0.7698	0.9148
P281-PWY	3-phenylpropanoate degradation	0.5956	2.385	0.8028	0.925
GALLATE-DEGRADATION-I-PWY	gallate degradation II	0.5941	2.166	0.7839	0.9148
PWY-7400	L-arginine biosynthesis IV (archaebacteria)	0.5933	0.9359	0.5262	0.7972
PWY-6470	peptidoglycan biosynthesis V (&beta;-lactam resistance)	0.5918	1.897	0.7551	0.9148
ARGSYN-PWY	L-arginine biosynthesis I (via L-ornithine)	0.5912	0.9356	0.5275	0.7972
PWY-5973	cis-vaccenate biosynthesis	0.5782	0.9685	0.5505	0.8043
PWY0-166	superpathway of pyrimidine deoxyribonucleotides de novo biosynthesis (E. coli)	0.5759	0.9864	0.5593	0.8043
CENTFERM-PWY	pyruvate fermentation to butanoate	0.5701	2.075	0.7836	0.9148
PENTOSE-P-PWY	pentose phosphate pathway	0.5583	0.948	0.5559	0.8043
ARGORNPROST-PWY	arginine, ornithine and proline interconversion	0.5547	1.033	0.5912	0.8264
P161-PWY	acetylene degradation	0.5522	2.209	0.8026	0.925
PWY-7184	pyrimidine deoxyribonucleotides de novo biosynthesis I	0.5371	0.9805	0.5839	0.8264
PWY-5347	superpathway of L-methionine biosynthesis (transsulfuration)	0.5288	1.15	0.6456	0.8695
PWY-6385	peptidoglycan biosynthesis III (mycobacteria)	0.5178	1.007	0.6073	0.8407
P4-PWY	superpathway of L-lysine, L-threonine and L-methionine biosynthesis I	0.4323	1.008	0.6681	0.8765
PWY-7003	glycerol degradation to butanol	0.418	1.463	0.7751	0.9148
FAO-PWY	fatty acid &beta;-oxidation I	0.3964	0.8644	0.6465	0.8695
1CMET2-PWY	N10-formyl-tetrahydrofolate biosynthesis	0.386	0.8869	0.6634	0.8765
PWY-6263	superpathway of menaquinol-8 biosynthesis II	0.3665	1.351	0.7862	0.9148
FERMENTATION-PWY	mixed acid fermentation	0.3615	0.7983	0.6506	0.8695
DAPLYSINESYN-PWY	L-lysine biosynthesis I	0.3559	0.8493	0.6752	0.8789
PWY-6507	4-deoxy-L-threo-hex-4-enopyranuronate degradation	0.3458	3.409	0.9192	0.9716
PWY-5097	L-lysine biosynthesis VI	0.3435	0.8781	0.6957	0.8869
PWY-7392	taxadiene biosynthesis (engineered)	0.3256	0.9365	0.728	0.9148
PWY-3781	aerobic respiration I (cytochrome c)	0.3089	0.9145	0.7355	0.9148
PWY-5971	palmitate biosynthesis II (bacteria and plants)	0.305	0.9389	0.7453	0.9148
PWY-5088	L-glutamate degradation VIII (to propanoate)	0.2963	0.1739	0.08851	0.7823
PWY-7237	myo-, chiro- and scillo-inositol degradation	0.2861	1.3	0.8259	0.9399
PWY-5384	sucrose degradation IV (sucrose phosphorylase)	0.2836	0.9678	0.7695	0.9148
KETOGLUCONMET-PWY	ketogluconate metabolism	0.2815	1.979	0.8869	0.9651
PYRIDNUCSAL-PWY	NAD salvage pathway I	0.2769	0.932	0.7664	0.9148
PWY-5507	adenosylcobalamin biosynthesis I (early cobalt insertion)	0.2631	1.145	0.8183	0.9342
GLUTORN-PWY	L-ornithine biosynthesis	0.2622	0.8138	0.7473	0.9148
PWY-5345	superpathway of L-methionine biosynthesis (by sulfhydrylation)	0.2561	0.5592	0.647	0.8695
PWY-7431	aromatic biogenic amine degradation (bacteria)	0.2185	0.9305	0.8144	0.9325
P562-PWY	myo-inositol degradation I	0.2139	1.316	0.8709	0.9559
GLUCARDEG-PWY	D-glucarate degradation I	0.1946	2.753	0.9436	0.9862
GALACTARDEG-PWY	D-galactarate degradation I	0.1945	2.753	0.9437	0.9862
GLUCARGALACTSUPER-PWY	superpathway of D-glucarate and D-galactarate degradation	0.1945	2.753	0.9437	0.9862
LACTOSECAT-PWY	lactose and galactose degradation I	0.1842	3.328	0.9559	0.9926
PWY-5121	superpathway of geranylgeranyl diphosphate biosynthesis II (via MEP)	0.1597	0.9132	0.8612	0.9529
PWY0-1533	methylphosphonate degradation I	0.1502	2.84	0.9578	0.9926
PWY-6749	CMP-legionaminate biosynthesis I	0.1484	0.1729	0.3906	0.7823
PWY-7371	1,4-dihydroxy-6-naphthoate biosynthesis II	0.1426	1.168	0.9028	0.9651
PWY-6713	L-rhamnose degradation II	0.1403	0.1481	0.3433	0.7823
PWY-5154	L-arginine biosynthesis III (via N-acetyl-L-citrulline)	0.1368	0.7138	0.848	0.9522
PWY-6737	starch degradation V	0.135	0.8986	0.8806	0.9637
GLUCOSE1PMETAB-PWY	glucose and glucose-1-phosphate degradation	0.1125	0.9816	0.9087	0.966
PWY-5695	urate biosynthesis/inosine 5'-phosphate degradation	0.1082	0.817	0.8946	0.9651
PWY-5415	catechol degradation I (meta-cleavage pathway)	0.1052	2.135	0.9607	0.9928
PWY-5659	GDP-mannose biosynthesis	0.101	0.8484	0.9053	0.9651
P105-PWY	TCA cycle IV (2-oxoglutarate decarboxylase)	0.07994	0.7176	0.9113	0.966
PRPP-PWY	superpathway of histidine, purine, and pyrimidine biosynthesis	0.07763	0.629	0.9018	0.9651
PWY-5420	catechol degradation II (meta-cleavage pathway)	0.07245	0.2503	0.7722	0.9148
PWY-6478	GDP-D-glycero-&alpha;-D-manno-heptose biosynthesis	0.07069	3.085	0.9817	1
LPSSYN-PWY	superpathway of lipopolysaccharide biosynthesis	0.06119	0.0504	0.2247	0.7823
GLYCOCAT-PWY	glycogen degradation I (bacterial)	0.05833	0.9091	0.9488	0.9888
PWY-6641	superpathway of sulfolactate degradation	0.05411	0.05843	0.3545	0.7823
PWY-1622	formaldehyde assimilation I (serine pathway)	0.0377	1.331	0.9774	0.9989
PWY-5180	toluene degradation I (aerobic) (via o-cresol)	0.02077	1.892	0.9912	1
PWY-5182	toluene degradation II (aerobic) (via 4-methylcatechol)	0.02077	1.892	0.9912	1
PWY-7446	sulfoglycolysis	0.01405	0.01717	0.4131	0.7823
PWY0-1261	anhydromuropeptides recycling	0.004069	0.6858	0.9953	1
PWY-6992	1,5-anhydrofructose degradation	0	0.0135	1	1
PWY-7198	pyrimidine deoxyribonucleotides de novo biosynthesis IV	0	0.0135	1	1
PWY-7328	superpathway of UDP-glucose-derived O-antigen building blocks biosynthesis	-0.00109	0.8836	0.999	1
PWY-5392	reductive TCA cycle II	-0.003469	0.01435	0.809	0.9292
PWY-5104	L-isoleucine biosynthesis IV	-0.009874	1.11	0.9929	1
PWY-6174	mevalonate pathway II (archaea)	-0.0114	0.01894	0.5474	0.8043
PWY-6572	chondroitin sulfate degradation I (bacterial)	-0.01204	0.06344	0.8495	0.9522
NONMEVIPP-PWY	methylerythritol phosphate pathway I	-0.03587	0.8968	0.9681	0.9941
PWY-7560	methylerythritol phosphate pathway II	-0.03587	0.8968	0.9681	0.9941
PWY-6210	2-aminophenol degradation	-0.03629	0.02848	0.2026	0.7823
PWY-7210	pyrimidine deoxyribonucleotides biosynthesis from CTP	-0.04595	0.05429	0.3973	0.7823
PWY-7013	L-1,2-propanediol degradation	-0.0521	0.06224	0.4026	0.7823
PWY-5654	2-amino-3-carboxymuconate semialdehyde degradation to 2-oxopentenoate	-0.05237	0.03846	0.1733	0.7823
PWY-5647	2-nitrobenzoate degradation I	-0.05338	0.03941	0.1756	0.7823
PWY-6505	L-tryptophan degradation XII (Geobacillus)	-0.06748	0.04813	0.1609	0.7823
PWY-5655	L-tryptophan degradation IX	-0.07339	0.05291	0.1654	0.7823
PWY-6731	starch degradation III	-0.07727	0.0593	0.1926	0.7823
PWY-5430	meta cleavage pathway of aromatic compounds	-0.0851	0.05919	0.1505	0.7823
PWY0-1415	superpathway of heme biosynthesis from uroporphyrinogen-III	-0.08875	0.9264	0.9237	0.9735
PWY-6545	pyrimidine deoxyribonucleotides de novo biosynthesis III	-0.105	2.785	0.9699	0.9941
PWY-6630	superpathway of L-tyrosine biosynthesis	-0.1124	0.651	0.863	0.9529
P162-PWY	L-glutamate degradation V (via hydroxyglutarate)	-0.1196	0.2222	0.5903	0.8264
P381-PWY	adenosylcobalamin biosynthesis II (late cobalt incorporation)	-0.137	1.116	0.9023	0.9651
PWY-6628	superpathway of L-phenylalanine biosynthesis	-0.183	0.6479	0.7776	0.9148
PWY-5741	ethylmalonyl-CoA pathway	-0.1949	1.51	0.8973	0.9651
DHGLUCONATE-PYR-CAT-PWY	glucose degradation (oxidative)	-0.2111	1.602	0.8951	0.9651
PWY0-1586	peptidoglycan maturation (meso-diaminopimelate containing)	-0.2135	0.831	0.7972	0.9243
PWY-7098	vanillin and vanillate degradation II	-0.2526	1.404	0.8572	0.9522
PWY-6338	superpathway of vanillin and vanillate degradation	-0.2534	1.389	0.8552	0.9522
PWY-7097	vanillin and vanillate degradation I	-0.2534	1.389	0.8552	0.9522
P184-PWY	protocatechuate degradation I (meta-cleavage pathway)	-0.2606	1.421	0.8545	0.9522
THREOCAT-PWY	superpathway of L-threonine metabolism	-0.265	0.192	0.1676	0.7823
PPGPPMET-PWY	ppGpp biosynthesis	-0.2704	0.6812	0.6915	0.8846
PWY-7211	superpathway of pyrimidine deoxyribonucleotides de novo biosynthesis	-0.2745	0.6787	0.6859	0.8842
GLYCOGENSYNTH-PWY	glycogen biosynthesis I (from ADP-D-Glucose)	-0.308	0.9881	0.7553	0.9148
PWY-7374	1,4-dihydroxy-6-naphthoate biosynthesis I	-0.3103	1.067	0.7711	0.9148
PWY-6353	purine nucleotides degradation II (aerobic)	-0.3237	0.6267	0.6055	0.8407
PWY-5677	succinate fermentation to butanoate	-0.3759	1.204	0.7548	0.9148
GLYCOLYSIS-TCA-GLYOX-BYPASS	superpathway of glycolysis, pyruvate dehydrogenase, TCA, and glyoxylate bypass	-0.3828	0.7152	0.5925	0.8264
PWY-6901	superpathway of glucose and xylose degradation	-0.4094	1.988	0.8369	0.9466
PWYG-321	mycolate biosynthesis	-0.412	0.9138	0.6521	0.8695
P125-PWY	superpathway of (R,R)-butanediol biosynthesis	-0.4325	3.331	0.8967	0.9651
PWY-7094	fatty acid salvage	-0.4347	0.7406	0.5572	0.8043
PWY-7373	superpathway of demethylmenaquinol-6 biosynthesis II	-0.44	0.15	0.003358	0.4153
GLYCOLYSIS-E-D	superpathway of glycolysis and Entner-Doudoroff	-0.4459	0.7139	0.5322	0.7972
OANTIGEN-PWY	O-antigen building blocks biosynthesis (E. coli)	-0.4495	0.5863	0.4432	0.7823
PWY-5913	TCA cycle VI (obligate autotrophs)	-0.4714	0.6037	0.4349	0.7823
PWY-6608	guanosine nucleotides degradation III	-0.4826	0.7046	0.4934	0.7823
TCA-GLYOX-BYPASS	superpathway of glyoxylate bypass and TCA	-0.4835	0.713	0.4976	0.7823
SALVADEHYPOX-PWY	adenosine nucleotides degradation II	-0.4901	0.7031	0.4858	0.7823
PWY-5181	toluene degradation III (aerobic) (via p-cresol)	-0.4998	0.5898	0.3968	0.7823
COLANSYN-PWY	colanic acid building blocks biosynthesis	-0.5076	0.5475	0.3539	0.7823
3-HYDROXYPHENYLACETATE-DEGRADATION-PWY	4-hydroxyphenylacetate degradation	-0.5449	3.314	0.8694	0.9559
THISYN-PWY	superpathway of thiamin diphosphate biosynthesis I	-0.5616	1.679	0.738	0.9148
PWY-6185	4-methylcatechol degradation (ortho cleavage)	-0.5647	0.5638	0.3166	0.7823
GALLATE-DEGRADATION-II-PWY	gallate degradation I	-0.5649	0.8096	0.4853	0.7823
PWY-5028	L-histidine degradation II	-0.584	0.8969	0.515	0.7961
HEXITOLDEGSUPER-PWY	superpathway of hexitol degradation (bacteria)	-0.5886	2.174	0.7866	0.9148
PWY-7323	superpathway of GDP-mannose-derived O-antigen building blocks biosynthesis	-0.6134	0.5991	0.3059	0.7823
PWY0-845	superpathway of pyridoxal 5'-phosphate biosynthesis and salvage	-0.6162	0.6181	0.3188	0.7823
PWY0-1061	superpathway of L-alanine biosynthesis	-0.6592	0.8212	0.4221	0.7823
PWY-7664	oleate biosynthesis IV (anaerobic)	-0.687	0.757	0.3642	0.7823
FASYN-INITIAL-PWY	superpathway of fatty acid biosynthesis initiation (E. coli)	-0.7021	0.7934	0.3762	0.7823
PYRIDNUCSYN-PWY	NAD biosynthesis I (from aspartate)	-0.7095	0.6613	0.2833	0.7823
PWY0-862	(5Z)-dodec-5-enoate biosynthesis	-0.7327	0.7696	0.3411	0.7823
PWY0-1338	polymyxin resistance	-0.7356	2.635	0.7801	0.9148
SUCSYN-PWY	sucrose biosynthesis I (from photosynthesis)	-0.7377	1.546	0.6333	0.8638
PWY-1882	superpathway of C1 compounds oxidation to CO2	-0.738	0.8608	0.3913	0.7823
PWY-6892	thiazole biosynthesis I (E. coli)	-0.7391	2.338	0.7519	0.9148
PWY-6282	palmitoleate biosynthesis I (from (5Z)-dodec-5-enoate)	-0.741	0.7739	0.3383	0.7823
BIOTIN-BIOSYNTHESIS-PWY	biotin biosynthesis I	-0.7498	0.6754	0.2669	0.7823
P621-PWY	nylon-6 oligomer degradation	-0.752	1.301	0.5632	0.8067
PWY-5989	stearate biosynthesis II (bacteria and plants)	-0.7612	0.7776	0.3276	0.7823
PWY-7347	sucrose biosynthesis III	-0.7778	1.321	0.556	0.8043
PWY-7090	UDP-2,3-diacetamido-2,3-dideoxy-&alpha;-D-mannuronate biosynthesis	-0.8009	1.581	0.6124	0.8447
DTDPRHAMSYN-PWY	dTDP-L-rhamnose biosynthesis I	-0.8028	0.6309	0.2032	0.7823
PWY-7391	isoprene biosynthesis II (engineered)	-0.8092	0.8715	0.3532	0.7823
ASPASN-PWY	superpathway of L-aspartate and L-asparagine biosynthesis	-0.8116	0.651	0.2125	0.7823
GLYOXYLATE-BYPASS	glyoxylate cycle	-0.8334	0.7658	0.2765	0.7823
NAGLIPASYN-PWY	lipid IVA biosynthesis	-0.8433	0.7649	0.2702	0.7823
PWY-1269	CMP-3-deoxy-D-manno-octulosonate biosynthesis I	-0.8437	0.764	0.2694	0.7823
PYRIDOXSYN-PWY	pyridoxal 5'-phosphate biosynthesis I	-0.852	0.661	0.1974	0.7823
PWY-6519	8-amino-7-oxononanoate biosynthesis I	-0.8603	0.7318	0.2398	0.7823
ARG+POLYAMINE-SYN	superpathway of arginine and polyamine biosynthesis	-0.8647	0.8168	0.2898	0.7823
PWY-6467	Kdo transfer to lipid IVA III (Chlamydia)	-0.8663	0.7773	0.2651	0.7823
COBALSYN-PWY	adenosylcobalamin salvage from cobinamide I	-0.8783	0.6282	0.162	0.7823
LEU-DEG2-PWY	L-leucine degradation I	-0.8816	0.9147	0.3351	0.7823
PWY-5855	ubiquinol-7 biosynthesis (prokaryotic)	-0.8875	0.8842	0.3155	0.7823
PWY-5856	ubiquinol-9 biosynthesis (prokaryotic)	-0.8875	0.8842	0.3155	0.7823
PWY-5857	ubiquinol-10 biosynthesis (prokaryotic)	-0.8875	0.8842	0.3155	0.7823
PWY-6708	ubiquinol-8 biosynthesis (prokaryotic)	-0.8875	0.8842	0.3155	0.7823
PWY-7527	L-methionine salvage cycle III	-0.8914	1.4	0.5244	0.7972
PWY-7376	cob(II)yrinate a,c-diamide biosynthesis II (late cobalt incorporation)	-0.8963	0.6461	0.1654	0.7823
PWY-6562	norspermidine biosynthesis	-0.8992	1.362	0.5091	0.7902
PWY-5509	adenosylcobalamin biosynthesis from cobyrinate a,c-diamide I	-0.9037	0.6035	0.1343	0.7823
PWY-6269	adenosylcobalamin salvage from cobinamide II	-0.9068	0.6054	0.1342	0.7823
TYRFUMCAT-PWY	L-tyrosine degradation I	-0.9213	0.8949	0.3033	0.7823
POLYAMINSYN3-PWY	superpathway of polyamine biosynthesis II	-0.9249	0.7945	0.2444	0.7823
UBISYN-PWY	superpathway of ubiquinol-8 biosynthesis (prokaryotic)	-0.9303	0.8692	0.2845	0.7823
P101-PWY	ectoine biosynthesis	-0.9353	2.353	0.691	0.8846
PWY-5419	catechol degradation to 2-oxopent-4-enoate II	-0.9421	1.378	0.4943	0.7823
PWY-6071	superpathway of phenylethylamine degradation	-0.9455	1.037	0.3618	0.7823
PWY-5505	L-glutamate and L-glutamine biosynthesis	-0.9552	2.232	0.6686	0.8765
PWY490-3	nitrate reduction VI (assimilatory)	-0.9813	2.779	0.724	0.9137
PWY0-1241	ADP-L-glycero-&beta;-D-manno-heptose biosynthesis	-0.9896	0.7629	0.1946	0.7823
PWY-6588	pyruvate fermentation to acetone	-0.9996	2.229	0.6539	0.8695
PWY0-321	phenylacetate degradation I (aerobic)	-1.002	1.034	0.3323	0.7823
PROTOCATECHUATE-ORTHO-CLEAVAGE-PWY	protocatechuate degradation II (ortho-cleavage pathway)	-1.022	0.9577	0.2861	0.7823
P221-PWY	octane oxidation	-1.028	0.7721	0.1832	0.7823
AST-PWY	L-arginine degradation II (AST pathway)	-1.044	0.8351	0.2113	0.7823
PWY0-42	2-methylcitrate cycle I	-1.063	0.8941	0.2343	0.7823
PWY-6107	chlorosalicylate degradation	-1.085	1.475	0.4622	0.7823
PWY-7255	ergothioneine biosynthesis I (bacteria)	-1.087	2.561	0.6713	0.877
PWY-5417	catechol degradation III (ortho-cleavage pathway)	-1.093	0.9154	0.2324	0.7823
PWY-5431	aromatic compounds degradation via &beta;-ketoadipate	-1.093	0.9154	0.2324	0.7823
PWY-6182	superpathway of salicylate degradation	-1.094	1.005	0.2764	0.7823
POLYAMSYN-PWY	superpathway of polyamine biosynthesis I	-1.103	0.9354	0.2383	0.7823
PWY-5747	2-methylcitrate cycle II	-1.127	0.91	0.2157	0.7823
PWY-7332	superpathway of UDP-N-acetylglucosamine-derived O-antigen building blocks biosynthesis	-1.201	1.758	0.4945	0.7823
CATECHOL-ORTHO-CLEAVAGE-PWY	catechol degradation to &beta;-ketoadipate	-1.291	0.9208	0.161	0.7823
PWY-6565	superpathway of polyamine biosynthesis III	-1.572	1.252	0.2091	0.7823
P241-PWY	coenzyme B biosynthesis	-1.729	3.85	0.6534	0.8695
PWY0-1479	tRNA processing	-1.736	1.985	0.3819	0.7823
KDO-NAGLIPASYN-PWY	superpathway of (Kdo)2-lipid A biosynthesis	-1.795	1.982	0.3653	0.7823
PWY-4361	S-methyl-5-thio-&alpha;-D-ribose 1-phosphate degradation	-2.063	2.822	0.4647	0.7823
CODH-PWY	reductive acetyl coenzyme A pathway	-2.324	3.622	0.5211	0.7972
PWY-181	photorespiration	-2.347	1.603	0.1431	0.7823
PWY-6906	chitin derivatives degradation	-2.551	2.391	0.286	0.7823
PWY-6339	syringate degradation	-3.047	1.589	0.05512	0.7823

## Sheet: C4B vs B2B
pathway	description	logFC	SE	Pvalues	adjPvalues
PWY0-41	allantoin degradation IV (anaerobic)	6.692	1.333	5.144e-07	0.0001903
PWY-5941	glycogen degradation II (eukaryotic)	4.885	1.368	0.0003555	0.06577
PWY-5705	allantoin degradation to glyoxylate III	4.83	2.015	0.01654	1
GLCMANNANAUT-PWY	superpathway of N-acetylglucosamine, N-acetylmannosamine and N-acetylneuraminate degradation	4.355	1.64	0.007923	0.5863
PWY-1861	formaldehyde assimilation II (RuMP Cycle)	3.938	2.025	0.05179	1
PWY-5837	1,4-dihydroxy-2-naphthoate biosynthesis I	3.917	2.084	0.06014	1
RUMP-PWY	formaldehyde oxidation I	3.868	2.108	0.06653	1
PWY-5863	superpathway of phylloquinol biosynthesis	3.83	2.073	0.06466	1
PWY-5265	peptidoglycan biosynthesis II (staphylococci)	3.702	1.61	0.02149	1
GALACTUROCAT-PWY	D-galacturonate degradation I	3.658	1.077	0.000686	0.08461
PWY-6891	thiazole biosynthesis II (Bacillus)	3.572	1.871	0.05629	1
GALACT-GLUCUROCAT-PWY	superpathway of hexuronide and hexuronate degradation	3.393	1.048	0.001209	0.1118
PWY-5897	superpathway of menaquinol-11 biosynthesis	3.209	1.917	0.0942	1
PWY-5898	superpathway of menaquinol-12 biosynthesis	3.209	1.917	0.0942	1
PWY-5899	superpathway of menaquinol-13 biosynthesis	3.209	1.917	0.0942	1
GLUCUROCAT-PWY	superpathway of &beta;-D-glucuronide and D-glucuronate degradation	3.166	1.925	0.1001	1
PWY-5840	superpathway of menaquinol-7 biosynthesis	3.117	1.899	0.1007	1
PWY-6471	peptidoglycan biosynthesis IV (Enterococcus faecium)	2.719	1.395	0.05134	1
PWY-7242	D-fructuronate degradation	2.642	1.731	0.127	1
PWY-5180	toluene degradation I (aerobic) (via o-cresol)	2.387	1.54	0.1213	1
PWY-5182	toluene degradation II (aerobic) (via 4-methylcatechol)	2.387	1.54	0.1213	1
PWY-5861	superpathway of demethylmenaquinol-8 biosynthesis	2.37	1.771	0.1807	1
PWY-5838	superpathway of menaquinol-8 biosynthesis I	2.311	1.664	0.1648	1
P461-PWY	hexitol fermentation to lactate, formate, ethanol and acetate	2.264	1.379	0.1005	1
METH-ACETATE-PWY	methanogenesis from acetate	2.197	1.478	0.1371	1
P441-PWY	superpathway of N-acetylneuraminate degradation	1.884	1.321	0.1537	1
PWY-6895	superpathway of thiamin diphosphate biosynthesis II	1.883	1.307	0.1498	1
P281-PWY	3-phenylpropanoate degradation	1.773	2.062	0.39	1
PWY-6507	4-deoxy-L-threo-hex-4-enopyranuronate degradation	1.756	2.481	0.4791	1
ENTBACSYN-PWY	enterobactin biosynthesis	1.736	1.329	0.1913	1
GLUCARDEG-PWY	D-glucarate degradation I	1.668	1.998	0.4037	1
GALACTARDEG-PWY	D-galactarate degradation I	1.668	1.998	0.4037	1
GLUCARGALACTSUPER-PWY	superpathway of D-glucarate and D-galactarate degradation	1.668	1.998	0.4037	1
NAD-BIOSYNTHESIS-II	NAD salvage pathway II	1.611	1.855	0.3849	1
DENITRIFICATION-PWY	nitrate reduction I (denitrification)	1.602	0.8966	0.07396	1
PWY-6876	isopropanol biosynthesis	1.566	1.243	0.2076	1
PWY-5676	acetyl-CoA fermentation to butanoate II	1.562	2.063	0.4489	1
PWY-6703	preQ0 biosynthesis	1.424	1.078	0.1865	1
PWY0-1277	3-phenylpropanoate and 3-(3-hydroxyphenyl)propanoate degradation	1.407	0.9509	0.1391	1
HCAMHPDEG-PWY	3-phenylpropanoate and 3-(3-hydroxyphenyl)propanoate degradation to 2-oxopent-4-enoate	1.295	0.9569	0.1758	1
PWY-6690	cinnamate and 3-hydroxycinnamate degradation to 2-oxopent-4-enoate	1.295	0.9569	0.1758	1
GALLATE-DEGRADATION-I-PWY	gallate degradation II	1.281	2.15	0.5513	1
METHYLGALLATE-DEGRADATION-PWY	methylgallate degradation	1.27	2.145	0.5537	1
P163-PWY	L-lysine fermentation to acetate and butanoate	1.255	1.853	0.4982	1
PWY-6470	peptidoglycan biosynthesis V (&beta;-lactam resistance)	1.218	1.605	0.448	1
METHGLYUT-PWY	superpathway of methylglyoxal degradation	1.192	0.9929	0.2299	1
PWY-5181	toluene degradation III (aerobic) (via p-cresol)	1.177	1.768	0.5056	1
PWY-7315	dTDP-N-acetylthomosamine biosynthesis	1.176	1.746	0.5007	1
PWY-6572	chondroitin sulfate degradation I (bacterial)	1.154	1.513	0.4456	1
PWY-5741	ethylmalonyl-CoA pathway	1.148	1.898	0.5453	1
PWY-6185	4-methylcatechol degradation (ortho cleavage)	1.141	1.792	0.5244	1
ARGDEG-PWY	superpathway of L-arginine, putrescine, and 4-aminobutanoate degradation	1.107	0.9635	0.2504	1
ORNARGDEG-PWY	superpathway of L-arginine and L-ornithine degradation	1.107	0.9635	0.2504	1
PWY-5022	4-aminobutanoate degradation V	1.049	1.138	0.3563	1
HISDEG-PWY	L-histidine degradation I	1.036	1.102	0.3469	1
PWY-4984	urea cycle	1.032	1.176	0.3803	1
PWY-6397	mycolyl-arabinogalactan-peptidoglycan complex biosynthesis	1.002	2.127	0.6374	1
HSERMETANA-PWY	L-methionine biosynthesis III	0.9983	1.057	0.345	1
PWY-7371	1,4-dihydroxy-6-naphthoate biosynthesis II	0.9868	1.22	0.4188	1
PWY-6263	superpathway of menaquinol-8 biosynthesis II	0.9854	1.395	0.4799	1
SO4ASSIM-PWY	sulfate reduction I (assimilatory)	0.9853	1.046	0.346	1
ALL-CHORISMATE-PWY	superpathway of chorismate metabolism	0.9846	0.9831	0.3166	1
HEME-BIOSYNTHESIS-II	heme biosynthesis I (aerobic)	0.8589	1.14	0.451	1
PWY-6700	queuosine biosynthesis	0.8499	1.093	0.4367	1
REDCITCYC	TCA cycle VIII (helicobacter)	0.8329	1.072	0.4372	1
PWY-6339	syringate degradation	0.8299	0.8619	0.3356	1
PWY-5188	tetrapyrrole biosynthesis I (from glutamate)	0.8298	1.091	0.4469	1
HEMESYN2-PWY	heme biosynthesis II (anaerobic)	0.8081	1.078	0.4537	1
TRPSYN-PWY	L-tryptophan biosynthesis	0.7974	1.057	0.4507	1
PWY-722	nicotinate degradation I	0.7883	0.7719	0.3071	1
PWY-5189	tetrapyrrole biosynthesis II (from glycine)	0.7856	1.084	0.4687	1
PWY-7254	TCA cycle VII (acetate-producers)	0.7759	1.054	0.4616	1
SULFATE-CYS-PWY	superpathway of sulfate assimilation and cysteine biosynthesis	0.7753	1.045	0.4583	1
PWY-5088	L-glutamate degradation VIII (to propanoate)	0.7716	1.717	0.6532	1
PWY-5177	glutaryl-CoA degradation	0.7612	1.852	0.681	1
PWY-7098	vanillin and vanillate degradation II	0.7561	0.7852	0.3356	1
P184-PWY	protocatechuate degradation I (meta-cleavage pathway)	0.7545	0.7933	0.3415	1
PWY-6969	TCA cycle V (2-oxoglutarate:ferredoxin oxidoreductase)	0.7527	1.106	0.4962	1
PWY-6338	superpathway of vanillin and vanillate degradation	0.745	0.7737	0.3356	1
PWY-7097	vanillin and vanillate degradation I	0.745	0.7737	0.3356	1
P42-PWY	incomplete reductive TCA cycle	0.7354	1.163	0.5273	1
PWY0-1533	methylphosphonate degradation I	0.7225	2.941	0.806	1
FAO-PWY	fatty acid &beta;-oxidation I	0.712	0.9759	0.4657	1
HISTSYN-PWY	L-histidine biosynthesis	0.7102	1.076	0.5093	1
TCA	TCA cycle I (prokaryotic)	0.6915	1.068	0.5173	1
PWY-5845	superpathway of menaquinol-9 biosynthesis	0.6884	1.261	0.585	1
PWY-5850	superpathway of menaquinol-6 biosynthesis I	0.6884	1.261	0.585	1
PWY-5896	superpathway of menaquinol-10 biosynthesis	0.6884	1.261	0.585	1
PWY-5860	superpathway of demethylmenaquinol-6 biosynthesis I	0.6877	1.261	0.5855	1
PWY-5862	superpathway of demethylmenaquinol-9 biosynthesis	0.6877	1.261	0.5855	1
LACTOSECAT-PWY	lactose and galactose degradation I	0.6828	2.804	0.8076	1
PWY-7539	6-hydroxymethyl-dihydropterin diphosphate biosynthesis III (Chlamydia)	0.668	1.052	0.5256	1
PWY-6147	6-hydroxymethyl-dihydropterin diphosphate biosynthesis I	0.6605	1.051	0.5297	1
PWY-5103	L-isoleucine biosynthesis III	0.6325	1.043	0.544	1
PWY-5918	superpathay of heme biosynthesis from glutamate	0.6254	1.082	0.5631	1
PWY-6562	norspermidine biosynthesis	0.6202	0.6452	0.3364	1
P381-PWY	adenosylcobalamin biosynthesis II (late cobalt incorporation)	0.6134	NaN	NaN	NaN
PWY-6182	superpathway of salicylate degradation	0.5985	1.847	0.746	1
KETOGLUCONMET-PWY	ketogluconate metabolism	0.5984	1.089	0.5827	1
CRNFORCAT-PWY	creatinine degradation I	0.592	0.6872	0.3889	1
NADSYN-PWY	NAD biosynthesis II (from tryptophan)	0.5841	0.6655	0.3801	1
PANTO-PWY	phosphopantothenate biosynthesis I	0.5785	1.071	0.5892	1
PWY-5304	superpathway of sulfur oxidation (Acidianus ambivalens)	0.564	3.236	0.8616	1
PWY-6478	GDP-D-glycero-&alpha;-D-manno-heptose biosynthesis	0.5621	1.344	0.6758	1
CENTFERM-PWY	pyruvate fermentation to butanoate	0.5469	1.427	0.7015	1
PWY-6590	superpathway of Clostridium acetobutylicum acidogenic fermentation	0.5436	1.425	0.7028	1
PPGPPMET-PWY	ppGpp biosynthesis	0.5425	1.236	0.6608	1
PWY-5415	catechol degradation I (meta-cleavage pathway)	0.5377	1.076	0.6173	1
PWY-5651	L-tryptophan degradation to 2-amino-3-carboxymuconate semialdehyde	0.5359	0.5954	0.3681	1
PWY-6728	methylaspartate cycle	0.5291	0.898	0.5557	1
PWY-5101	L-isoleucine biosynthesis II	0.52	1.035	0.6153	1
PWY-7237	myo-, chiro- and scillo-inositol degradation	0.5179	1.88	0.7829	1
BRANCHED-CHAIN-AA-SYN-PWY	superpathway of branched amino acid biosynthesis	0.4965	1.047	0.6354	1
PWY-7456	mannan degradation	0.4852	1.59	0.7602	1
RIBOSYN2-PWY	flavin biosynthesis I (bacteria and plants)	0.484	1.081	0.6544	1
P562-PWY	myo-inositol degradation I	0.4697	1.912	0.806	1
PWY-5005	biotin biosynthesis II	0.4681	2.329	0.8407	1
PWY-7111	pyruvate fermentation to isobutanol (engineered)	0.442	1.025	0.6662	1
PWY-7199	pyrimidine deoxyribonucleosides salvage	0.4343	1.16	0.7081	1
PWY-6612	superpathway of tetrahydrofolate biosynthesis	0.4332	1.078	0.6878	1
PWY-6629	superpathway of L-tryptophan biosynthesis	0.4256	1.28	0.7394	1
POLYAMINSYN3-PWY	superpathway of polyamine biosynthesis II	0.4198	1.472	0.7756	1
PANTOSYN-PWY	pantothenate and coenzyme A biosynthesis I	0.3796	1.078	0.7247	1
SER-GLYSYN-PWY	superpathway of L-serine and glycine biosynthesis I	0.3647	1.07	0.7332	1
PWY0-1415	superpathway of heme biosynthesis from uroporphyrinogen-III	0.359	1.243	0.7727	1
ILEUSYN-PWY	L-isoleucine biosynthesis I (from threonine)	0.354	1.05	0.7359	1
VALSYN-PWY	L-valine biosynthesis	0.354	1.05	0.7359	1
PWY-5920	superpathway of heme biosynthesis from glycine	0.3029	1.223	0.8044	1
P162-PWY	L-glutamate degradation V (via hydroxyglutarate)	0.2955	0.3483	0.3963	1
PWY-6383	mono-trans, poly-cis decaprenyl phosphate biosynthesis	0.2891	1.834	0.8747	1
PWY0-1261	anhydromuropeptides recycling	0.2882	1.334	0.8289	1
HOMOSER-METSYN-PWY	L-methionine biosynthesis I	0.2836	0.9085	0.7549	1
PWY-3001	superpathway of L-isoleucine biosynthesis I	0.2833	1.069	0.791	1
PWY-5028	L-histidine degradation II	0.2818	1.333	0.8326	1
GLUTORN-PWY	L-ornithine biosynthesis	0.2809	0.9207	0.7603	1
TEICHOICACID-PWY	teichoic acid (poly-glycerol) biosynthesis	0.2713	1.219	0.8239	1
FOLSYN-PWY	superpathway of tetrahydrofolate biosynthesis and salvage	0.267	1.087	0.8059	1
PWY-5345	superpathway of L-methionine biosynthesis (by sulfhydrylation)	0.2516	0.7086	0.7226	1
ANAEROFRUCAT-PWY	homolactic fermentation	0.2455	1.148	0.8306	1
PWY-7003	glycerol degradation to butanol	0.2446	1.351	0.8564	1
HEXITOLDEGSUPER-PWY	superpathway of hexitol degradation (bacteria)	0.232	1.91	0.9033	1
ARGORNPROST-PWY	arginine, ornithine and proline interconversion	0.2305	1.129	0.8382	1
P101-PWY	ectoine biosynthesis	0.2265	1.195	0.8497	1
GALLATE-DEGRADATION-II-PWY	gallate degradation I	0.2202	1.344	0.8699	1
PWY-5507	adenosylcobalamin biosynthesis I (early cobalt insertion)	0.214	1.323	0.8715	1
PWY-5178	toluene degradation IV (aerobic) (via catechol)	0.206	0.1419	0.1466	1
PWY-5484	glycolysis II (from fructose 6-phosphate)	0.1924	1.164	0.8687	1
GLYCOLYSIS	glycolysis I (from glucose 6-phosphate)	0.1884	1.164	0.8714	1
THREOCAT-PWY	superpathway of L-threonine metabolism	0.181	0.126	0.1507	1
PWY-5384	sucrose degradation IV (sucrose phosphorylase)	0.1747	1.132	0.8773	1
PWY-5420	catechol degradation II (meta-cleavage pathway)	0.1618	0.2	0.4184	1
GLUCONEO-PWY	gluconeogenesis I	0.1608	1.121	0.886	1
FASYN-ELONG-PWY	fatty acid elongation -- saturated	0.1496	1.089	0.8907	1
PWY-7377	cob(II)yrinate a,c-diamide biosynthesis I (early cobalt insertion)	0.1429	1.382	0.9176	1
COMPLETE-ARO-PWY	superpathway of aromatic amino acid biosynthesis	0.1406	1.076	0.896	1
PWY-3781	aerobic respiration I (cytochrome c)	0.1346	0.9925	0.8921	1
PWY-7090	UDP-2,3-diacetamido-2,3-dideoxy-&alpha;-D-mannuronate biosynthesis	0.1321	0.1447	0.3611	1
ARGSYNBSUB-PWY	L-arginine biosynthesis II (acetyl cycle)	0.1305	1.09	0.9047	1
PWY-6906	chitin derivatives degradation	0.1232	0.08881	0.1653	1
P621-PWY	nylon-6 oligomer degradation	0.1216	1.038	0.9068	1
CALVIN-PWY	Calvin-Benson-Bassham cycle	0.1142	1.102	0.9175	1
PWY-6713	L-rhamnose degradation II	0.1128	0.1171	0.3356	1
GLUCOSE1PMETAB-PWY	glucose and glucose-1-phosphate degradation	0.1123	1.147	0.9221	1
MET-SAM-PWY	superpathway of S-adenosyl-L-methionine biosynthesis	0.1071	0.9317	0.9085	1
PWY0-1061	superpathway of L-alanine biosynthesis	0.09707	1.284	0.9398	1
PWY-7332	superpathway of UDP-N-acetylglucosamine-derived O-antigen building blocks biosynthesis	0.07811	1.037	0.9399	1
P164-PWY	purine nucleobases degradation I (anaerobic)	0.06968	1.066	0.9479	1
ARO-PWY	chorismate biosynthesis I	0.06061	1.076	0.9551	1
GLYCOL-GLYOXDEG-PWY	superpathway of glycol metabolism and degradation	0.06007	1.955	0.9755	1
KDO-NAGLIPASYN-PWY	superpathway of (Kdo)2-lipid A biosynthesis	0.05611	1.115	0.9599	1
PWY-6641	superpathway of sulfolactate degradation	0.04171	0.04335	0.336	1
PWY-7431	aromatic biogenic amine degradation (bacteria)	0.04014	0.9788	0.9673	1
PWY-5677	succinate fermentation to butanoate	0.04007	0.02988	0.1799	1
PWY-6737	starch degradation V	0.03488	1.078	0.9742	1
PWY-6107	chlorosalicylate degradation	0.03112	1.175	0.9789	1
LPSSYN-PWY	superpathway of lipopolysaccharide biosynthesis	0.03096	0.03947	0.4327	1
PWY0-1241	ADP-L-glycero-&beta;-D-manno-heptose biosynthesis	0.0265	1.257	0.9832	1
ANAGLYCOLYSIS-PWY	glycolysis III (from glucose)	0.0192	1.148	0.9867	1
PWY-5419	catechol degradation to 2-oxopent-4-enoate II	0.01505	1.093	0.989	1
PWY1G-0	mycothiol biosynthesis	0.008699	2.375	0.9971	1
PWY-7446	sulfoglycolysis	0.007333	0.008514	0.3891	1
PWY-5392	reductive TCA cycle II	0	0.001673	1	1
PWY-5430	meta cleavage pathway of aromatic compounds	0	0.001673	1	1
PWY-5647	2-nitrobenzoate degradation I	0	0.001673	1	1
PWY-5654	2-amino-3-carboxymuconate semialdehyde degradation to 2-oxopentenoate	0	0.001673	1	1
PWY-5655	L-tryptophan degradation IX	0	0.001673	1	1
PWY-6174	mevalonate pathway II (archaea)	0	0.001673	1	1
PWY-6210	2-aminophenol degradation	0	0.001673	1	1
PWY-6505	L-tryptophan degradation XII (Geobacillus)	0	0.001673	1	1
PWY-6565	superpathway of polyamine biosynthesis III	0	0.001673	1	1
PWY-7373	superpathway of demethylmenaquinol-6 biosynthesis II	0	0.001673	1	1
PWY-7391	isoprene biosynthesis II (engineered)	0	0.001673	1	1
PWY-6269	adenosylcobalamin salvage from cobinamide II	-0.001527	0.9809	0.9988	1
PWY-4361	S-methyl-5-thio-&alpha;-D-ribose 1-phosphate degradation	-0.005147	0.03299	0.876	1
PWY-7200	superpathway of pyrimidine deoxyribonucleoside salvage	-0.00698	1.17	0.9952	1
PWY-5509	adenosylcobalamin biosynthesis from cobyrinate a,c-diamide I	-0.009254	0.9747	0.9924	1
PWY-7527	L-methionine salvage cycle III	-0.009979	0.05229	0.8486	1
GLYCOCAT-PWY	glycogen degradation I (bacterial)	-0.01705	1.049	0.987	1
PWY-5855	ubiquinol-7 biosynthesis (prokaryotic)	-0.02301	1.26	0.9854	1
PWY-5856	ubiquinol-9 biosynthesis (prokaryotic)	-0.02301	1.26	0.9854	1
PWY-5857	ubiquinol-10 biosynthesis (prokaryotic)	-0.02301	1.26	0.9854	1
PWY-6708	ubiquinol-8 biosynthesis (prokaryotic)	-0.02301	1.26	0.9854	1
PWY-6731	starch degradation III	-0.02594	0.027	0.3366	1
UBISYN-PWY	superpathway of ubiquinol-8 biosynthesis (prokaryotic)	-0.03203	1.244	0.9795	1
PWY-6992	1,5-anhydrofructose degradation	-0.03379	0.02418	0.1622	1
PWY-5747	2-methylcitrate cycle II	-0.03509	1.392	0.9799	1
PWY-6467	Kdo transfer to lipid IVA III (Chlamydia)	-0.03652	1.305	0.9777	1
P221-PWY	octane oxidation	-0.03945	1.346	0.9766	1
PWY-5154	L-arginine biosynthesis III (via N-acetyl-L-citrulline)	-0.0409	0.8177	0.9601	1
PWY0-42	2-methylcitrate cycle I	-0.051	1.383	0.9706	1
PWY-7323	superpathway of GDP-mannose-derived O-antigen building blocks biosynthesis	-0.05315	1.032	0.9589	1
PWY-6749	CMP-legionaminate biosynthesis I	-0.05349	0.2097	0.7987	1
NAGLIPASYN-PWY	lipid IVA biosynthesis	-0.05387	1.251	0.9657	1
PWY-1269	CMP-3-deoxy-D-manno-octulosonate biosynthesis I	-0.05414	1.252	0.9655	1
GOLPDLCAT-PWY	superpathway of glycerol degradation to 1,3-propanediol	-0.06202	1.338	0.963	1
PWY-5659	GDP-mannose biosynthesis	-0.06992	0.9415	0.9408	1
PWY-7374	1,4-dihydroxy-6-naphthoate biosynthesis I	-0.0703	1.097	0.9489	1
GLYCOGENSYNTH-PWY	glycogen biosynthesis I (from ADP-D-Glucose)	-0.07274	1.123	0.9483	1
PWY-7400	L-arginine biosynthesis IV (archaebacteria)	-0.0739	1.046	0.9437	1
ARGSYN-PWY	L-arginine biosynthesis I (via L-ornithine)	-0.08517	1.046	0.9351	1
DAPLYSINESYN-PWY	L-lysine biosynthesis I	-0.08638	0.9429	0.927	1
COBALSYN-PWY	adenosylcobalamin salvage from cobinamide I	-0.08821	0.9929	0.9292	1
COLANSYN-PWY	colanic acid building blocks biosynthesis	-0.08875	0.9629	0.9266	1
PWY-6588	pyruvate fermentation to acetone	-0.0901	1.99	0.9639	1
PWY-7013	L-1,2-propanediol degradation	-0.09867	0.1025	0.3358	1
PWY-7094	fatty acid salvage	-0.1005	0.8802	0.9091	1
AST-PWY	L-arginine degradation II (AST pathway)	-0.1026	1.374	0.9405	1
PWY-5097	L-lysine biosynthesis VI	-0.1035	0.9791	0.9158	1
P105-PWY	TCA cycle IV (2-oxoglutarate decarboxylase)	-0.1039	0.8659	0.9045	1
ECASYN-PWY	enterobacterial common antigen biosynthesis	-0.114	1.168	0.9222	1
1CMET2-PWY	N10-formyl-tetrahydrofolate biosynthesis	-0.1156	0.997	0.9077	1
P23-PWY	reductive TCA cycle I	-0.1217	1.232	0.9213	1
FUCCAT-PWY	fucose degradation	-0.1283	2.459	0.9584	1
PWY-7198	pyrimidine deoxyribonucleotides de novo biosynthesis IV	-0.152	0.1454	0.296	1
P108-PWY	pyruvate fermentation to propanoate I	-0.1573	1.432	0.9126	1
DHGLUCONATE-PYR-CAT-PWY	glucose degradation (oxidative)	-0.1593	1.307	0.903	1
RHAMCAT-PWY	L-rhamnose degradation I	-0.1666	1.338	0.9009	1
PWY-7210	pyrimidine deoxyribonucleotides biosynthesis from CTP	-0.1889	0.1808	0.296	1
PYRIDOXSYN-PWY	pyridoxal 5'-phosphate biosynthesis I	-0.1987	0.9669	0.8372	1
PWY-7196	superpathway of pyrimidine ribonucleosides salvage	-0.2065	1.181	0.8612	1
PWY-2941	L-lysine biosynthesis II	-0.207	1.008	0.8373	1
PWY-5417	catechol degradation III (ortho-cleavage pathway)	-0.2117	1.348	0.8752	1
PWY-5431	aromatic compounds degradation via &beta;-ketoadipate	-0.2117	1.348	0.8752	1
FERMENTATION-PWY	mixed acid fermentation	-0.2123	0.8983	0.8131	1
BIOTIN-BIOSYNTHESIS-PWY	biotin biosynthesis I	-0.2238	1.024	0.827	1
PWY-2942	L-lysine biosynthesis III	-0.2275	1.161	0.8446	1
PYRIDNUCSAL-PWY	NAD salvage pathway I	-0.2333	1.026	0.82	1
PWY0-845	superpathway of pyridoxal 5'-phosphate biosynthesis and salvage	-0.2366	0.8986	0.7923	1
PWY-5100	pyruvate fermentation to acetate and lactate II	-0.2392	1.229	0.8457	1
NONMEVIPP-PWY	methylerythritol phosphate pathway I	-0.2468	0.9887	0.8029	1
PWY-7560	methylerythritol phosphate pathway II	-0.2468	0.9887	0.8029	1
PWY-7392	taxadiene biosynthesis (engineered)	-0.2518	0.999	0.801	1
NONOXIPENT-PWY	pentose phosphate pathway (non-oxidative branch)	-0.2524	1.167	0.8287	1
PWY-7220	adenosine deoxyribonucleotides de novo biosynthesis II	-0.2532	1.181	0.8303	1
PWY-7222	guanosine deoxyribonucleotides de novo biosynthesis II	-0.2532	1.181	0.8303	1
PWY-5121	superpathway of geranylgeranyl diphosphate biosynthesis II (via MEP)	-0.2551	1.002	0.799	1
PWY-6386	UDP-N-acetylmuramoyl-pentapeptide biosynthesis II (lysine-containing)	-0.2587	1.177	0.826	1
FUC-RHAMCAT-PWY	superpathway of fucose and rhamnose degradation	-0.2613	1.165	0.8225	1
PWY-6897	thiamin salvage II	-0.2614	1.223	0.8307	1
PWY-6151	S-adenosyl-L-methionine cycle I	-0.2635	1.235	0.8311	1
PROTOCATECHUATE-ORTHO-CLEAVAGE-PWY	protocatechuate degradation II (ortho-cleavage pathway)	-0.2709	1.268	0.8308	1
PWY-6317	galactose degradation I (Leloir pathway)	-0.2714	1.22	0.8239	1
PWY-6519	8-amino-7-oxononanoate biosynthesis I	-0.275	1.098	0.8022	1
THRESYN-PWY	superpathway of L-threonine biosynthesis	-0.2781	1.173	0.8126	1
PWY-6353	purine nucleotides degradation II (aerobic)	-0.281	0.759	0.7112	1
PWY-6126	superpathway of adenosine nucleotides de novo biosynthesis II	-0.2887	1.173	0.8056	1
PWY-7229	superpathway of adenosine nucleotides de novo biosynthesis I	-0.2908	1.171	0.804	1
PENTOSE-P-PWY	pentose phosphate pathway	-0.2935	1.064	0.7826	1
TRNA-CHARGING-PWY	tRNA charging	-0.306	1.138	0.788	1
PWY-7219	adenosine ribonucleotides de novo biosynthesis	-0.307	1.166	0.7924	1
PWY-7376	cob(II)yrinate a,c-diamide biosynthesis II (late cobalt incorporation)	-0.3109	0.9968	0.7551	1
UDPNAGSYN-PWY	UDP-N-acetyl-D-glucosamine biosynthesis I	-0.3138	1.187	0.7914	1
PWY-6387	UDP-N-acetylmuramoyl-pentapeptide biosynthesis I (meso-diaminopimelate containing)	-0.3163	1.178	0.7883	1
PEPTIDOGLYCANSYN-PWY	peptidoglycan biosynthesis I (meso-diaminopimelate containing)	-0.3171	1.178	0.7878	1
PWY4FS-7	phosphatidylglycerol biosynthesis I (plastidic)	-0.3173	1.162	0.7848	1
PWY4FS-8	phosphatidylglycerol biosynthesis II (non-plastidic)	-0.3173	1.162	0.7848	1
PHOSLIPSYN-PWY	superpathway of phospholipid biosynthesis I (bacteria)	-0.3174	1.158	0.7841	1
COA-PWY	coenzyme A biosynthesis I	-0.32	1.176	0.7856	1
PWY-5667	CDP-diacylglycerol biosynthesis I	-0.3203	1.147	0.78	1
PWY0-1319	CDP-diacylglycerol biosynthesis II	-0.3203	1.147	0.78	1
PWY-7208	superpathway of pyrimidine nucleobases salvage	-0.3226	1.179	0.7843	1
PWY-7197	pyrimidine deoxyribonucleotide phosphorylation	-0.3228	1.189	0.786	1
PWY-6630	superpathway of L-tyrosine biosynthesis	-0.3237	0.7779	0.6773	1
PWY-6163	chorismate biosynthesis from 3-dehydroquinate	-0.3299	1.146	0.7735	1
PWY-841	superpathway of purine nucleotides de novo biosynthesis I	-0.3302	1.177	0.779	1
PWY-6121	5-aminoimidazole ribonucleotide biosynthesis I	-0.3324	1.167	0.7757	1
PWY-621	sucrose degradation III (sucrose invertase)	-0.3364	1.242	0.7865	1
DENOVOPURINE2-PWY	superpathway of purine nucleotides de novo biosynthesis II	-0.3393	1.19	0.7756	1
PWY0-162	superpathway of pyrimidine ribonucleotides de novo biosynthesis	-0.3406	1.173	0.7716	1
PWY-5104	L-isoleucine biosynthesis IV	-0.3406	1.148	0.7667	1
POLYISOPRENSYN-PWY	polyisoprenoid biosynthesis (E. coli)	-0.343	1.198	0.7746	1
PWY0-1297	superpathway of purine deoxyribonucleosides degradation	-0.3439	1.253	0.7837	1
PWY-6125	superpathway of guanosine nucleotides de novo biosynthesis II	-0.3447	1.183	0.7709	1
PWY-6122	5-aminoimidazole ribonucleotide biosynthesis II	-0.3463	1.176	0.7684	1
PWY-6277	superpathway of 5-aminoimidazole ribonucleotide biosynthesis	-0.3463	1.176	0.7684	1
PWY-922	mevalonate pathway I	-0.3466	1.277	0.7861	1
PWY-5686	UMP biosynthesis	-0.348	1.165	0.7652	1
PWY-5910	superpathway of geranylgeranyldiphosphate biosynthesis I (via mevalonate)	-0.3503	1.251	0.7794	1
SALVADEHYPOX-PWY	adenosine nucleotides degradation II	-0.3549	0.8066	0.66	1
PWY-6071	superpathway of phenylethylamine degradation	-0.3605	1.359	0.7908	1
PWY-7228	superpathway of guanosine nucleotides de novo biosynthesis I	-0.3612	1.184	0.7604	1
PWY-6628	superpathway of L-phenylalanine biosynthesis	-0.3631	0.7775	0.6405	1
PWY-7663	gondoate biosynthesis (anaerobic)	-0.3674	1.129	0.7449	1
PWY-5973	cis-vaccenate biosynthesis	-0.3682	1.123	0.743	1
PWY0-1298	superpathway of pyrimidine deoxyribonucleosides degradation	-0.3709	1.269	0.7701	1
PWY-6123	inosine-5'-phosphate biosynthesis I	-0.3718	1.18	0.7526	1
PWY-7234	inosine-5'-phosphate biosynthesis III	-0.3906	1.184	0.7414	1
PWY-7221	guanosine ribonucleotides de novo biosynthesis	-0.3935	1.17	0.7367	1
PWY0-1296	purine ribonucleosides degradation	-0.4052	1.236	0.7429	1
CATECHOL-ORTHO-CLEAVAGE-PWY	catechol degradation to &beta;-ketoadipate	-0.4099	1.281	0.749	1
PWY-5695	urate biosynthesis/inosine 5'-phosphate degradation	-0.4152	0.9274	0.6543	1
PWY-7328	superpathway of UDP-glucose-derived O-antigen building blocks biosynthesis	-0.4163	0.9812	0.6714	1
TCA-GLYOX-BYPASS	superpathway of glyoxylate bypass and TCA	-0.4421	0.8456	0.6011	1
TYRFUMCAT-PWY	L-tyrosine degradation I	-0.4475	0.9332	0.6316	1
PWY-6609	adenine and adenosine salvage III	-0.4487	1.221	0.7133	1
PWY0-321	phenylacetate degradation I (aerobic)	-0.5087	1.309	0.6975	1
PWY-6608	guanosine nucleotides degradation III	-0.5097	0.805	0.5267	1
ARG+POLYAMINE-SYN	superpathway of arginine and polyamine biosynthesis	-0.5109	0.9502	0.5908	1
POLYAMSYN-PWY	superpathway of polyamine biosynthesis I	-0.5276	1.001	0.5981	1
GLYCOLYSIS-TCA-GLYOX-BYPASS	superpathway of glycolysis, pyruvate dehydrogenase, TCA, and glyoxylate bypass	-0.5308	0.8727	0.5431	1
P4-PWY	superpathway of L-lysine, L-threonine and L-methionine biosynthesis I	-0.5333	0.7223	0.4603	1
PWY-5347	superpathway of L-methionine biosynthesis (transsulfuration)	-0.5464	0.7553	0.4694	1
PWY0-781	aspartate superpathway	-0.5719	0.7327	0.4351	1
PWY-6385	peptidoglycan biosynthesis III (mycobacteria)	-0.593	1.15	0.606	1
PWY0-1479	tRNA processing	-0.5996	2.683	0.8232	1
PWY-5913	TCA cycle VI (obligate autotrophs)	-0.6004	0.7424	0.4187	1
PWY-7187	pyrimidine deoxyribonucleotides de novo biosynthesis II	-0.601	1.161	0.6047	1
PWYG-321	mycolate biosynthesis	-0.6078	0.8385	0.4685	1
LEU-DEG2-PWY	L-leucine degradation I	-0.6234	0.9793	0.5244	1
PWY0-166	superpathway of pyrimidine deoxyribonucleotides de novo biosynthesis (E. coli)	-0.6303	1.144	0.5816	1
DTDPRHAMSYN-PWY	dTDP-L-rhamnose biosynthesis I	-0.6347	0.7743	0.4124	1
PWY-5989	stearate biosynthesis II (bacteria and plants)	-0.6526	0.8592	0.4475	1
FASYN-INITIAL-PWY	superpathway of fatty acid biosynthesis initiation (E. coli)	-0.6555	0.8718	0.4521	1
GLYOXYLATE-BYPASS	glyoxylate cycle	-0.6567	0.9008	0.466	1
PWY-6892	thiazole biosynthesis I (E. coli)	-0.6616	1.911	0.7292	1
PWY-5505	L-glutamate and L-glutamine biosynthesis	-0.674	2.375	0.7765	1
PWY-7184	pyrimidine deoxyribonucleotides de novo biosynthesis I	-0.6762	1.142	0.5538	1
PWY-6282	palmitoleate biosynthesis I (from (5Z)-dodec-5-enoate)	-0.6921	0.8567	0.4192	1
OANTIGEN-PWY	O-antigen building blocks biosynthesis (E. coli)	-0.7039	0.7042	0.3176	1
PWY-7664	oleate biosynthesis IV (anaerobic)	-0.7082	0.8437	0.4012	1
PWY0-862	(5Z)-dodec-5-enoate biosynthesis	-0.7177	0.8536	0.4005	1
PWY-7007	methyl ketone biosynthesis	-0.7289	1.637	0.6561	1
3-HYDROXYPHENYLACETATE-DEGRADATION-PWY	4-hydroxyphenylacetate degradation	-0.7698	2.42	0.7505	1
THISYN-PWY	superpathway of thiamin diphosphate biosynthesis I	-0.8034	1.393	0.5641	1
PWY-1882	superpathway of C1 compounds oxidation to CO2	-0.8234	0.8327	0.3227	1
GLYCOLYSIS-E-D	superpathway of glycolysis and Entner-Doudoroff	-0.8936	0.8799	0.3098	1
PWY-6901	superpathway of glucose and xylose degradation	-0.9286	2.015	0.6449	1
ASPASN-PWY	superpathway of L-aspartate and L-asparagine biosynthesis	-0.9346	0.8065	0.2465	1
PYRIDNUCSYN-PWY	NAD biosynthesis I (from aspartate)	-0.9712	0.7931	0.2207	1
PRPP-PWY	superpathway of histidine, purine, and pyrimidine biosynthesis	-0.9714	0.817	0.2344	1
PWY-7211	superpathway of pyrimidine deoxyribonucleotides de novo biosynthesis	-1.003	0.8271	0.2254	1
PWY-7255	ergothioneine biosynthesis I (bacteria)	-1.017	1.194	0.3941	1
PWY-5971	palmitate biosynthesis II (bacteria and plants)	-1.072	0.8237	0.1931	1
PWY-6545	pyrimidine deoxyribonucleotides de novo biosynthesis III	-1.254	2.208	0.57	1
PWY-7347	sucrose biosynthesis III	-1.266	1.138	0.266	1
PWY0-1338	polymyxin resistance	-1.342	2.042	0.5109	1
SUCSYN-PWY	sucrose biosynthesis I (from photosynthesis)	-1.427	1.342	0.2876	1
PWY-5531	chlorophyllide a biosynthesis II (anaerobic)	-1.438	1.275	0.2595	1
PWY-7159	chlorophyllide a biosynthesis III (aerobic, light independent)	-1.438	1.275	0.2595	1
PWY0-1586	peptidoglycan maturation (meso-diaminopimelate containing)	-1.459	1.029	0.1562	1
P125-PWY	superpathway of (R,R)-butanediol biosynthesis	-1.494	2.806	0.5944	1
PWY-7616	methanol oxidation to carbon dioxide	-1.54	2.397	0.5206	1
PWY-6396	superpathway of 2,3-butanediol biosynthesis	-1.813	2.603	0.4862	1
PWY-1622	formaldehyde assimilation I (serine pathway)	-1.849	1.404	0.1878	1
P124-PWY	Bifidobacterium shunt	-2.175	1.548	0.16	1
PWY-181	photorespiration	-2.195	1.598	0.1694	1
P122-PWY	heterolactic fermentation	-2.379	1.529	0.1198	1
P161-PWY	acetylene degradation	-2.503	1.489	0.09272	1
PWY490-3	nitrate reduction VI (assimilatory)	-2.928	1.352	0.03036	1
CODH-PWY	reductive acetyl coenzyme A pathway	-3.747	2.821	0.1841	1
P241-PWY	coenzyme B biosynthesis	-4.013	2.143	0.06106	1

## Sheet: B2B vs ACB
pathway	description	logFC	SE	Pvalues	adjPvalues
TEICHOICACID-PWY	teichoic acid (poly-glycerol) biosynthesis	5.109	1.915	0.007651	0.7505
P122-PWY	heterolactic fermentation	3.986	1.773	0.02455	0.7505
PWY-922	mevalonate pathway I	3.895	1.997	0.05109	0.7505
PWY-5910	superpathway of geranylgeranyldiphosphate biosynthesis I (via mevalonate)	3.741	1.922	0.05156	0.7505
PWY-2941	L-lysine biosynthesis II	3.215	2.333	0.1683	0.7505
PWY-6396	superpathway of 2,3-butanediol biosynthesis	3.183	2.523	0.2072	0.8354
P161-PWY	acetylene degradation	2.947	1.967	0.134	0.7505
PWY-5531	chlorophyllide a biosynthesis II (anaerobic)	2.914	1.283	0.02316	0.7505
PWY-7159	chlorophyllide a biosynthesis III (aerobic, light independent)	2.914	1.283	0.02316	0.7505
P124-PWY	Bifidobacterium shunt	2.842	1.762	0.1068	0.7505
PWY-1622	formaldehyde assimilation I (serine pathway)	2.479	1.815	0.1719	0.7505
PWY-6383	mono-trans, poly-cis decaprenyl phosphate biosynthesis	2.355	3.297	0.4752	0.9568
PWY-7616	methanol oxidation to carbon dioxide	2.324	2.103	0.2689	0.9334
PWY-5005	biotin biosynthesis II	2.295	3.305	0.4874	0.9568
PWY-7007	methyl ketone biosynthesis	2.259	2.305	0.327	0.9568
PWY-7456	mannan degradation	2.143	1.364	0.1161	0.7505
PWY-6317	galactose degradation I (Leloir pathway)	2.004	1.684	0.2341	0.8862
RHAMCAT-PWY	L-rhamnose degradation I	1.921	1.319	0.1453	0.7505
PWY490-3	nitrate reduction VI (assimilatory)	1.684	2.61	0.5189	0.9568
P108-PWY	pyruvate fermentation to propanoate I	1.643	2.522	0.5147	0.9568
P241-PWY	coenzyme B biosynthesis	1.517	4.053	0.7082	0.9568
PWY1G-0	mycothiol biosynthesis	1.516	3.017	0.6152	0.9568
PWY-5100	pyruvate fermentation to acetate and lactate II	1.469	0.9431	0.1194	0.7505
PWY0-1298	superpathway of pyrimidine deoxyribonucleosides degradation	1.46	0.8733	0.09462	0.7505
PWY0-781	aspartate superpathway	1.446	1.256	0.2495	0.9254
P23-PWY	reductive TCA cycle I	1.423	2.752	0.6051	0.9568
PWY-7187	pyrimidine deoxyribonucleotides de novo biosynthesis II	1.418	0.7817	0.06969	0.7505
PWY-5971	palmitate biosynthesis II (bacteria and plants)	1.387	0.7201	0.05403	0.7505
PWY0-1297	superpathway of purine deoxyribonucleosides degradation	1.377	0.8553	0.1074	0.7505
PWY0-1296	purine ribonucleosides degradation	1.373	0.8218	0.09464	0.7505
DENOVOPURINE2-PWY	superpathway of purine nucleotides de novo biosynthesis II	1.353	0.7721	0.07979	0.7505
PWY-621	sucrose degradation III (sucrose invertase)	1.302	0.8518	0.1264	0.7505
PWY-6151	S-adenosyl-L-methionine cycle I	1.286	0.8437	0.1275	0.7505
PWY-6609	adenine and adenosine salvage III	1.273	0.8175	0.1193	0.7505
PWY0-1586	peptidoglycan maturation (meso-diaminopimelate containing)	1.249	0.78	0.1094	0.7505
PWY-7184	pyrimidine deoxyribonucleotides de novo biosynthesis I	1.228	0.7567	0.1046	0.7505
PWY0-166	superpathway of pyrimidine deoxyribonucleotides de novo biosynthesis (E. coli)	1.221	0.7525	0.1046	0.7505
PWY-6897	thiamin salvage II	1.21	0.7871	0.1241	0.7505
PWY-7221	guanosine ribonucleotides de novo biosynthesis	1.2	0.7497	0.1095	0.7505
PWY-7196	superpathway of pyrimidine ribonucleosides salvage	1.191	0.7392	0.1071	0.7505
P163-PWY	L-lysine fermentation to acetate and butanoate	1.189	1.497	0.4272	0.9568
CODH-PWY	reductive acetyl coenzyme A pathway	1.187	3.748	0.7515	0.9568
MET-SAM-PWY	superpathway of S-adenosyl-L-methionine biosynthesis	1.184	1.166	0.3099	0.9568
POLYISOPRENSYN-PWY	polyisoprenoid biosynthesis (E. coli)	1.181	0.748	0.1142	0.7505
PWY-7228	superpathway of guanosine nucleotides de novo biosynthesis I	1.172	0.7648	0.1255	0.7505
PWY-6125	superpathway of guanosine nucleotides de novo biosynthesis II	1.163	0.7681	0.13	0.7505
FUC-RHAMCAT-PWY	superpathway of fucose and rhamnose degradation	1.157	0.8667	0.182	0.7545
PWY-5705	allantoin degradation to glyoxylate III	1.157	2.493	0.6426	0.9568
PWY-7234	inosine-5'-phosphate biosynthesis III	1.152	0.7553	0.1273	0.7505
PWY-6123	inosine-5'-phosphate biosynthesis I	1.152	0.7553	0.1273	0.7505
PWY-6122	5-aminoimidazole ribonucleotide biosynthesis II	1.146	0.7581	0.1307	0.7505
PWY-6277	superpathway of 5-aminoimidazole ribonucleotide biosynthesis	1.146	0.7581	0.1307	0.7505
PWY-6163	chorismate biosynthesis from 3-dehydroquinate	1.144	0.6826	0.09379	0.7505
HOMOSER-METSYN-PWY	L-methionine biosynthesis I	1.131	1.269	0.3728	0.9568
PWY-7197	pyrimidine deoxyribonucleotide phosphorylation	1.128	0.7583	0.137	0.7505
PWY-6385	peptidoglycan biosynthesis III (mycobacteria)	1.124	0.757	0.1377	0.7505
PWY-7208	superpathway of pyrimidine nucleobases salvage	1.118	0.7525	0.1372	0.7505
PWY-841	superpathway of purine nucleotides de novo biosynthesis I	1.113	0.7508	0.1384	0.7505
PWY0-162	superpathway of pyrimidine ribonucleotides de novo biosynthesis	1.111	0.7398	0.1332	0.7505
COA-PWY	coenzyme A biosynthesis I	1.102	0.7475	0.1404	0.7505
PEPTIDOGLYCANSYN-PWY	peptidoglycan biosynthesis I (meso-diaminopimelate containing)	1.102	0.7527	0.1433	0.7505
PWY-6387	UDP-N-acetylmuramoyl-pentapeptide biosynthesis I (meso-diaminopimelate containing)	1.101	0.7541	0.1442	0.7505
PWY-6121	5-aminoimidazole ribonucleotide biosynthesis I	1.096	0.745	0.1414	0.7505
PWY-7220	adenosine deoxyribonucleotides de novo biosynthesis II	1.089	0.7878	0.167	0.7505
PWY-7222	guanosine deoxyribonucleotides de novo biosynthesis II	1.089	0.7878	0.167	0.7505
PWY-5686	UMP biosynthesis	1.088	0.729	0.1357	0.7505
NONOXIPENT-PWY	pentose phosphate pathway (non-oxidative branch)	1.081	0.6984	0.1215	0.7505
PWY-6126	superpathway of adenosine nucleotides de novo biosynthesis II	1.069	0.7552	0.1567	0.7505
PWY-6386	UDP-N-acetylmuramoyl-pentapeptide biosynthesis II (lysine-containing)	1.062	0.7473	0.1552	0.7505
PRPP-PWY	superpathway of histidine, purine, and pyrimidine biosynthesis	1.062	0.5938	0.0737	0.7505
UDPNAGSYN-PWY	UDP-N-acetyl-D-glucosamine biosynthesis I	1.06	0.7563	0.161	0.7505
PWY-5347	superpathway of L-methionine biosynthesis (transsulfuration)	1.059	1.146	0.3553	0.9568
PWY-7229	superpathway of adenosine nucleotides de novo biosynthesis I	1.059	0.7487	0.1574	0.7505
PWY-7219	adenosine ribonucleotides de novo biosynthesis	1.052	0.7321	0.1509	0.7505
PWY4FS-7	phosphatidylglycerol biosynthesis I (plastidic)	1.05	0.7219	0.146	0.7505
PWY4FS-8	phosphatidylglycerol biosynthesis II (non-plastidic)	1.05	0.7219	0.146	0.7505
PWY-6545	pyrimidine deoxyribonucleotides de novo biosynthesis III	1.045	3.138	0.7392	0.9568
PWY-2942	L-lysine biosynthesis III	1.029	0.7176	0.1515	0.7505
P125-PWY	superpathway of (R,R)-butanediol biosynthesis	1.021	2.42	0.6732	0.9568
PWY-7377	cob(II)yrinate a,c-diamide biosynthesis I (early cobalt insertion)	1.019	1.371	0.4571	0.9568
THRESYN-PWY	superpathway of L-threonine biosynthesis	1.01	0.7242	0.1633	0.7505
PHOSLIPSYN-PWY	superpathway of phospholipid biosynthesis I (bacteria)	1	0.7174	0.1632	0.7505
PWY-7200	superpathway of pyrimidine deoxyribonucleoside salvage	0.9995	0.6952	0.1505	0.7505
GLUCUROCAT-PWY	superpathway of &beta;-D-glucuronide and D-glucuronate degradation	0.9958	3.08	0.7465	0.9568
P441-PWY	superpathway of N-acetylneuraminate degradation	0.995	2.056	0.6285	0.9568
PWY-7663	gondoate biosynthesis (anaerobic)	0.983	0.6744	0.145	0.7505
ANAGLYCOLYSIS-PWY	glycolysis III (from glucose)	0.9643	0.704	0.1708	0.7505
P4-PWY	superpathway of L-lysine, L-threonine and L-methionine biosynthesis I	0.9591	0.9974	0.3362	0.9568
PWY0-41	allantoin degradation IV (anaerobic)	0.9585	1.051	0.3616	0.9568
PWY-5973	cis-vaccenate biosynthesis	0.9585	0.6659	0.1501	0.7505
TRNA-CHARGING-PWY	tRNA charging	0.9553	0.687	0.1644	0.7505
PWY-5667	CDP-diacylglycerol biosynthesis I	0.9463	0.7107	0.183	0.7545
PWY0-1319	CDP-diacylglycerol biosynthesis II	0.9463	0.7107	0.183	0.7545
PWY-5177	glutaryl-CoA degradation	0.8724	1.204	0.4688	0.9568
PENTOSE-P-PWY	pentose phosphate pathway	0.8655	0.5761	0.133	0.7505
RUMP-PWY	formaldehyde oxidation I	0.8468	3.193	0.7908	0.9568
PWY-1861	formaldehyde assimilation II (RuMP Cycle)	0.8048	3.101	0.7952	0.9568
PWY-5920	superpathway of heme biosynthesis from glycine	0.7951	2.402	0.7406	0.9568
ANAEROFRUCAT-PWY	homolactic fermentation	0.7815	0.7111	0.2717	0.9334
GOLPDLCAT-PWY	superpathway of glycerol degradation to 1,3-propanediol	0.7472	1.105	0.4988	0.9568
PWY-6397	mycolyl-arabinogalactan-peptidoglycan complex biosynthesis	0.7386	3.164	0.8155	0.9568
PWY-7211	superpathway of pyrimidine deoxyribonucleotides de novo biosynthesis	0.7375	0.5218	0.1575	0.7505
PWY-7199	pyrimidine deoxyribonucleosides salvage	0.7252	0.6507	0.265	0.9334
DENITRIFICATION-PWY	nitrate reduction I (denitrification)	0.7249	0.834	0.3847	0.9568
PWY-5484	glycolysis II (from fructose 6-phosphate)	0.7227	0.7274	0.3204	0.9568
ARO-PWY	chorismate biosynthesis I	0.7109	0.529	0.179	0.7545
ARGSYN-PWY	L-arginine biosynthesis I (via L-ornithine)	0.6836	0.5585	0.221	0.8721
PWY-7400	L-arginine biosynthesis IV (archaebacteria)	0.674	0.5581	0.2272	0.8731
CALVIN-PWY	Calvin-Benson-Bassham cycle	0.6546	0.5781	0.2575	0.9334
GLYCOLYSIS	glycolysis I (from glucose 6-phosphate)	0.6458	0.7208	0.3703	0.9568
GLUCONEO-PWY	gluconeogenesis I	0.6377	0.5846	0.2754	0.9374
COMPLETE-ARO-PWY	superpathway of aromatic amino acid biosynthesis	0.6312	0.5239	0.2283	0.8731
ENTBACSYN-PWY	enterobactin biosynthesis	0.6084	0.9749	0.5326	0.9568
FOLSYN-PWY	superpathway of tetrahydrofolate biosynthesis and salvage	0.5967	0.536	0.2656	0.9334
FERMENTATION-PWY	mixed acid fermentation	0.585	0.4118	0.1554	0.7505
PWY-5022	4-aminobutanoate degradation V	0.5831	0.509	0.2519	0.9254
PWY-7392	taxadiene biosynthesis (engineered)	0.5824	0.6378	0.3612	0.9568
GLYCOL-GLYOXDEG-PWY	superpathway of glycol metabolism and degradation	0.5795	2.087	0.7812	0.9568
PWY-1882	superpathway of C1 compounds oxidation to CO2	0.5679	1.34	0.6717	0.9568
ARGSYNBSUB-PWY	L-arginine biosynthesis II (acetyl cycle)	0.5657	0.55	0.3037	0.9568
PWY0-1338	polymyxin resistance	0.542	2.822	0.8477	0.9624
PWY-5695	urate biosynthesis/inosine 5'-phosphate degradation	0.5312	0.5514	0.3354	0.9568
PYRIDNUCSAL-PWY	NAD salvage pathway I	0.5178	0.5274	0.3262	0.9568
GALACT-GLUCUROCAT-PWY	superpathway of hexuronide and hexuronate degradation	0.506	2.406	0.8334	0.9568
1CMET2-PWY	N10-formyl-tetrahydrofolate biosynthesis	0.5059	0.5573	0.3639	0.9568
PWY-6901	superpathway of glucose and xylose degradation	0.4993	2.059	0.8083	0.9568
PWY-3001	superpathway of L-isoleucine biosynthesis I	0.495	0.4791	0.3016	0.9568
METH-ACETATE-PWY	methanogenesis from acetate	0.4898	1.213	0.6863	0.9568
PWY-6612	superpathway of tetrahydrofolate biosynthesis	0.4851	0.5134	0.3448	0.9568
PANTOSYN-PWY	pantothenate and coenzyme A biosynthesis I	0.4806	0.4893	0.326	0.9568
ECASYN-PWY	enterobacterial common antigen biosynthesis	0.4783	1.126	0.6709	0.9568
ILEUSYN-PWY	L-isoleucine biosynthesis I (from threonine)	0.4729	0.4659	0.3102	0.9568
VALSYN-PWY	L-valine biosynthesis	0.4729	0.4659	0.3102	0.9568
PWY-4984	urea cycle	0.4564	0.8852	0.6061	0.9568
GLYCOLYSIS-E-D	superpathway of glycolysis and Entner-Doudoroff	0.4544	0.5619	0.4187	0.9568
FASYN-ELONG-PWY	fatty acid elongation -- saturated	0.4518	0.5645	0.4235	0.9568
PWY-5097	L-lysine biosynthesis VI	0.4503	0.5642	0.4248	0.9568
DAPLYSINESYN-PWY	L-lysine biosynthesis I	0.4466	0.499	0.3709	0.9568
P164-PWY	purine nucleobases degradation I (anaerobic)	0.431	0.8041	0.592	0.9568
PWY-7328	superpathway of UDP-glucose-derived O-antigen building blocks biosynthesis	0.4232	0.4886	0.3864	0.9568
PWY-5121	superpathway of geranylgeranyl diphosphate biosynthesis II (via MEP)	0.4192	0.594	0.4804	0.9568
P42-PWY	incomplete reductive TCA cycle	0.4064	0.7216	0.5733	0.9568
PWY-6478	GDP-D-glycero-&alpha;-D-manno-heptose biosynthesis	0.4059	2.158	0.8508	0.9624
PWY-6629	superpathway of L-tryptophan biosynthesis	0.39	1.131	0.7302	0.9568
GLCMANNANAUT-PWY	superpathway of N-acetylglucosamine, N-acetylmannosamine and N-acetylneuraminate degradation	0.3878	2.677	0.8848	0.9667
ALL-CHORISMATE-PWY	superpathway of chorismate metabolism	0.3761	1.082	0.7282	0.9568
ARGDEG-PWY	superpathway of L-arginine, putrescine, and 4-aminobutanoate degradation	0.3518	1.131	0.7558	0.9568
ORNARGDEG-PWY	superpathway of L-arginine and L-ornithine degradation	0.3518	1.131	0.7558	0.9568
SER-GLYSYN-PWY	superpathway of L-serine and glycine biosynthesis I	0.3441	0.5134	0.5027	0.9568
PWY-5104	L-isoleucine biosynthesis IV	0.3369	0.5549	0.5438	0.9568
PANTO-PWY	phosphopantothenate biosynthesis I	0.329	0.4693	0.4833	0.9568
PWY-5101	L-isoleucine biosynthesis II	0.325	0.4354	0.4554	0.9568
ARGORNPROST-PWY	arginine, ornithine and proline interconversion	0.3242	0.5197	0.5327	0.9568
PWY-7315	dTDP-N-acetylthomosamine biosynthesis	0.3128	288.4	0.9991	1
BRANCHED-CHAIN-AA-SYN-PWY	superpathway of branched amino acid biosynthesis	0.3084	0.4492	0.4924	0.9568
PWY-5507	adenosylcobalamin biosynthesis I (early cobalt insertion)	0.3033	1.308	0.8166	0.9568
RIBOSYN2-PWY	flavin biosynthesis I (bacteria and plants)	0.2704	0.5113	0.5969	0.9568
PYRIDNUCSYN-PWY	NAD biosynthesis I (from aspartate)	0.2697	0.4912	0.583	0.9568
OANTIGEN-PWY	O-antigen building blocks biosynthesis (E. coli)	0.2643	0.4426	0.5505	0.9568
PWY-6147	6-hydroxymethyl-dihydropterin diphosphate biosynthesis I	0.2477	0.488	0.6118	0.9568
PWY-5860	superpathway of demethylmenaquinol-6 biosynthesis I	0.241	0.9883	0.8073	0.9568
PWY-5862	superpathway of demethylmenaquinol-9 biosynthesis	0.241	0.9883	0.8073	0.9568
PWY-5845	superpathway of menaquinol-9 biosynthesis	0.2401	0.9875	0.8079	0.9568
PWY-5850	superpathway of menaquinol-6 biosynthesis I	0.2401	0.9875	0.8079	0.9568
PWY-5896	superpathway of menaquinol-10 biosynthesis	0.2401	0.9875	0.8079	0.9568
P162-PWY	L-glutamate degradation V (via hydroxyglutarate)	0.2374	0.2382	0.319	0.9568
TCA	TCA cycle I (prokaryotic)	0.2351	0.5315	0.6583	0.9568
THISYN-PWY	superpathway of thiamin diphosphate biosynthesis I	0.2269	1.707	0.8943	0.9673
PWY-7539	6-hydroxymethyl-dihydropterin diphosphate biosynthesis III (Chlamydia)	0.2241	0.4879	0.6461	0.9568
PWY-7254	TCA cycle VII (acetate-producers)	0.2223	0.4847	0.6465	0.9568
PWY-6630	superpathway of L-tyrosine biosynthesis	0.2177	0.4102	0.5956	0.9568
NONMEVIPP-PWY	methylerythritol phosphate pathway I	0.214	0.5764	0.7105	0.9568
PWY-7560	methylerythritol phosphate pathway II	0.214	0.5764	0.7105	0.9568
PWY-5304	superpathway of sulfur oxidation (Acidianus ambivalens)	0.2121	3.456	0.9511	0.9929
PWY-6969	TCA cycle V (2-oxoglutarate:ferredoxin oxidoreductase)	0.2074	0.6383	0.7452	0.9568
PWY-7111	pyruvate fermentation to isobutanol (engineered)	0.1991	0.4496	0.6579	0.9568
PWYG-321	mycolate biosynthesis	0.199	0.6669	0.7654	0.9568
PWY-5103	L-isoleucine biosynthesis III	0.1949	0.4205	0.643	0.9568
HCAMHPDEG-PWY	3-phenylpropanoate and 3-(3-hydroxyphenyl)propanoate degradation to 2-oxopent-4-enoate	0.1869	1.141	0.8699	0.9667
PWY-6690	cinnamate and 3-hydroxycinnamate degradation to 2-oxopent-4-enoate	0.1869	1.141	0.8699	0.9667
PWY-6628	superpathway of L-phenylalanine biosynthesis	0.1866	0.4006	0.6413	0.9568
3-HYDROXYPHENYLACETATE-DEGRADATION-PWY	4-hydroxyphenylacetate degradation	0.1842	3.75	0.9608	0.9929
P105-PWY	TCA cycle IV (2-oxoglutarate decarboxylase)	0.1837	0.7165	0.7976	0.9568
REDCITCYC	TCA cycle VIII (helicobacter)	0.1794	0.5024	0.721	0.9568
PWY-7431	aromatic biogenic amine degradation (bacteria)	0.179	0.477	0.7075	0.9568
PWY-5154	L-arginine biosynthesis III (via N-acetyl-L-citrulline)	0.1789	0.4117	0.6639	0.9568
PWY-3781	aerobic respiration I (cytochrome c)	0.1725	0.6391	0.7873	0.9568
PWY-5659	GDP-mannose biosynthesis	0.1724	0.4837	0.7215	0.9568
PWY-7003	glycerol degradation to butanol	0.1715	1.229	0.889	0.9667
HEME-BIOSYNTHESIS-II	heme biosynthesis I (aerobic)	0.1711	0.6048	0.7772	0.9568
FUCCAT-PWY	fucose degradation	0.158	2.153	0.9415	0.9908
GLYCOLYSIS-TCA-GLYOX-BYPASS	superpathway of glycolysis, pyruvate dehydrogenase, TCA, and glyoxylate bypass	0.1543	0.5789	0.7898	0.9568
PWY-5913	TCA cycle VI (obligate autotrophs)	0.1385	0.5055	0.7842	0.9568
HISTSYN-PWY	L-histidine biosynthesis	0.1374	0.522	0.7924	0.9568
ASPASN-PWY	superpathway of L-aspartate and L-asparagine biosynthesis	0.1333	0.6104	0.8272	0.9568
PWY-5941	glycogen degradation II (eukaryotic)	0.1277	0.08765	0.1451	0.7505
PWY-5918	superpathay of heme biosynthesis from glutamate	0.1231	0.5864	0.8337	0.9568
PWY-6700	queuosine biosynthesis	0.114	0.4768	0.811	0.9568
PWY-5265	peptidoglycan biosynthesis II (staphylococci)	0.1129	2.024	0.9555	0.9929
METHGLYUT-PWY	superpathway of methylglyoxal degradation	0.1112	1.068	0.9171	0.9833
PWY-5384	sucrose degradation IV (sucrose phosphorylase)	0.1064	0.6894	0.8773	0.9667
HISDEG-PWY	L-histidine degradation I	0.1018	0.5399	0.8504	0.9624
PWY-6737	starch degradation V	0.09905	0.7237	0.8911	0.9667
PWY-5188	tetrapyrrole biosynthesis I (from glutamate)	0.07941	0.5694	0.8891	0.9667
GLYCOCAT-PWY	glycogen degradation I (bacterial)	0.07516	0.7132	0.9161	0.9833
TRPSYN-PWY	L-tryptophan biosynthesis	0.06713	0.4834	0.8896	0.9667
PWY-5189	tetrapyrrole biosynthesis II (from glycine)	0.06648	0.5629	0.906	0.9771
PWY-6590	superpathway of Clostridium acetobutylicum acidogenic fermentation	0.06612	1.84	0.9713	0.9982
CRNFORCAT-PWY	creatinine degradation I	0.05266	0.09098	0.5627	0.9568
PWY-7013	L-1,2-propanediol degradation	0.05261	0.1416	0.7103	0.9568
PWY-6992	1,5-anhydrofructose degradation	0.05067	0.03054	0.09705	0.7505
PWY-6572	chondroitin sulfate degradation I (bacterial)	0.04608	0.03322	0.1654	0.7505
CENTFERM-PWY	pyruvate fermentation to butanoate	0.03719	1.879	0.9842	1
PWY-6608	guanosine nucleotides degradation III	0.03496	0.4863	0.9427	0.9908
PWY-7664	oleate biosynthesis IV (anaerobic)	0.03009	0.4076	0.9411	0.9908
LPSSYN-PWY	superpathway of lipopolysaccharide biosynthesis	0.02028	0.01912	0.2889	0.9568
PWY-5178	toluene degradation IV (aerobic) (via catechol)	0.01827	0.07937	0.818	0.9568
PWY-7446	sulfoglycolysis	0.003967	0.007405	0.5921	0.9568
PWY-6641	superpathway of sulfolactate degradation	0	0.006517	1	1
PWY-6713	L-rhamnose degradation II	0	0.006517	1	1
PWY-722	nicotinate degradation I	0	0.006517	1	1
GLUCOSE1PMETAB-PWY	glucose and glucose-1-phosphate degradation	-0.001064	0.6819	0.9988	1
PWY-5392	reductive TCA cycle II	-0.001397	0.007906	0.8597	0.9667
PWY-5345	superpathway of L-methionine biosynthesis (by sulfhydrylation)	-0.003254	0.4258	0.9939	1
PWY0-862	(5Z)-dodec-5-enoate biosynthesis	-0.005741	0.4198	0.9891	1
PWY-6174	mevalonate pathway II (archaea)	-0.008573	0.01419	0.5457	0.9568
HEMESYN2-PWY	heme biosynthesis II (anaerobic)	-0.01142	0.5374	0.983	1
SULFATE-CYS-PWY	superpathway of sulfate assimilation and cysteine biosynthesis	-0.02135	0.4216	0.9596	0.9929
GLUTORN-PWY	L-ornithine biosynthesis	-0.02239	0.4491	0.9602	0.9929
TCA-GLYOX-BYPASS	superpathway of glyoxylate bypass and TCA	-0.03407	0.5573	0.9513	0.9929
PWY-6210	2-aminophenol degradation	-0.03547	0.02457	0.1488	0.7505
PWY-6353	purine nucleotides degradation II (aerobic)	-0.03631	0.4648	0.9377	0.9908
FASYN-INITIAL-PWY	superpathway of fatty acid biosynthesis initiation (E. coli)	-0.03801	0.4286	0.9293	0.9879
PWY-6282	palmitoleate biosynthesis I (from (5Z)-dodec-5-enoate)	-0.03953	0.4199	0.925	0.9861
DHGLUCONATE-PYR-CAT-PWY	glucose degradation (oxidative)	-0.05124	1.812	0.9774	1
PWY-5654	2-amino-3-carboxymuconate semialdehyde degradation to 2-oxopentenoate	-0.05129	0.03477	0.1402	0.7505
PWY-5647	2-nitrobenzoate degradation I	-0.05245	0.03572	0.142	0.7505
PWY-6731	starch degradation III	-0.05348	0.06491	0.4101	0.9568
PWY-5651	L-tryptophan degradation to 2-amino-3-carboxymuconate semialdehyde	-0.05547	0.09016	0.5384	0.9568
PWY-6505	L-tryptophan degradation XII (Geobacillus)	-0.06621	0.04445	0.1364	0.7505
PWY-5655	L-tryptophan degradation IX	-0.07258	0.0492	0.1402	0.7505
PWY-6728	methylaspartate cycle	-0.07411	0.1767	0.6749	0.9568
NADSYN-PWY	NAD biosynthesis II (from tryptophan)	-0.07864	0.1325	0.5529	0.9568
PWY-6892	thiazole biosynthesis I (E. coli)	-0.08227	2.287	0.9713	0.9982
PWY-5430	meta cleavage pathway of aromatic compounds	-0.08344	0.05545	0.1324	0.7505
PWY-5677	succinate fermentation to butanoate	-0.09681	0.05998	0.1065	0.7505
PWY-5989	stearate biosynthesis II (bacteria and plants)	-0.09898	0.4237	0.8153	0.9568
SALVADEHYPOX-PWY	adenosine nucleotides degradation II	-0.1281	0.4432	0.7725	0.9568
PWY-6749	CMP-legionaminate biosynthesis I	-0.1324	0.1075	0.2179	0.8692
HSERMETANA-PWY	L-methionine biosynthesis III	-0.1328	0.4649	0.7751	0.9568
PWY-7198	pyrimidine deoxyribonucleotides de novo biosynthesis IV	-0.1358	0.101	0.1788	0.7545
PWY-181	photorespiration	-0.1427	0.6435	0.8245	0.9568
PWY-5420	catechol degradation II (meta-cleavage pathway)	-0.1441	0.06972	0.03869	0.7505
DTDPRHAMSYN-PWY	dTDP-L-rhamnose biosynthesis I	-0.1532	0.4819	0.7505	0.9568
PWY-5088	L-glutamate degradation VIII (to propanoate)	-0.1548	0.1215	0.2027	0.8264
GLYOXYLATE-BYPASS	glyoxylate cycle	-0.1643	0.6201	0.7911	0.9568
SO4ASSIM-PWY	sulfate reduction I (assimilatory)	-0.1838	0.4345	0.6724	0.9568
PWY-7527	L-methionine salvage cycle III	-0.204	0.1689	0.2273	0.8731
PWY-7210	pyrimidine deoxyribonucleotides biosynthesis from CTP	-0.2046	0.1396	0.1429	0.7505
PWY-7090	UDP-2,3-diacetamido-2,3-dideoxy-&alpha;-D-mannuronate biosynthesis	-0.23	0.1445	0.1115	0.7505
GLYCOGENSYNTH-PWY	glycogen biosynthesis I (from ADP-D-Glucose)	-0.2324	0.815	0.7756	0.9568
PWY-7237	myo-, chiro- and scillo-inositol degradation	-0.2345	1.605	0.8839	0.9667
PWY-7374	1,4-dihydroxy-6-naphthoate biosynthesis I	-0.237	0.9932	0.8114	0.9568
LEU-DEG2-PWY	L-leucine degradation I	-0.2503	0.5141	0.6264	0.9568
PWY-5505	L-glutamate and L-glutamine biosynthesis	-0.2551	2.701	0.9247	0.9861
P562-PWY	myo-inositol degradation I	-0.2563	1.639	0.8758	0.9667
PWY0-1277	3-phenylpropanoate and 3-(3-hydroxyphenyl)propanoate degradation	-0.267	1.005	0.7904	0.9568
PWY0-1261	anhydromuropeptides recycling	-0.2792	1.271	0.8261	0.9568
PWY-6703	preQ0 biosynthesis	-0.3134	0.464	0.4994	0.9568
FAO-PWY	fatty acid &beta;-oxidation I	-0.3219	0.5793	0.5785	0.9568
PWY-6471	peptidoglycan biosynthesis IV (Enterococcus faecium)	-0.3224	2.019	0.8731	0.9667
PWY-7094	fatty acid salvage	-0.3313	0.5842	0.5707	0.9568
ARG+POLYAMINE-SYN	superpathway of arginine and polyamine biosynthesis	-0.3394	0.7726	0.6604	0.9568
PWY0-845	superpathway of pyridoxal 5'-phosphate biosynthesis and salvage	-0.3699	0.6437	0.5656	0.9568
PWY-5415	catechol degradation I (meta-cleavage pathway)	-0.3864	2.238	0.8629	0.9667
COLANSYN-PWY	colanic acid building blocks biosynthesis	-0.4089	0.8263	0.6207	0.9568
PWY-7373	superpathway of demethylmenaquinol-6 biosynthesis II	-0.4221	0.1474	0.004182	0.7505
PWY-7391	isoprene biosynthesis II (engineered)	-0.4313	0.91	0.6356	0.9568
PWY0-1415	superpathway of heme biosynthesis from uroporphyrinogen-III	-0.4422	1.094	0.686	0.9568
PWY-5840	superpathway of menaquinol-7 biosynthesis	-0.4584	2.125	0.8292	0.9568
LACTOSECAT-PWY	lactose and galactose degradation I	-0.4652	2.991	0.8764	0.9667
TYRFUMCAT-PWY	L-tyrosine degradation I	-0.4684	0.5068	0.3554	0.9568
PWY0-321	phenylacetate degradation I (aerobic)	-0.4733	0.9971	0.635	0.9568
BIOTIN-BIOSYNTHESIS-PWY	biotin biosynthesis I	-0.5092	0.8273	0.5382	0.9568
P381-PWY	adenosylcobalamin biosynthesis II (late cobalt incorporation)	-0.512	1.301	0.6939	0.9568
PWY0-1533	methylphosphonate degradation I	-0.5372	2.822	0.849	0.9624
PWY-7323	superpathway of GDP-mannose-derived O-antigen building blocks biosynthesis	-0.5446	0.9104	0.5497	0.9568
POLYAMSYN-PWY	superpathway of polyamine biosynthesis I	-0.5553	0.9152	0.544	0.9568
PWY-6071	superpathway of phenylethylamine degradation	-0.557	1.082	0.6068	0.9568
PWY-7376	cob(II)yrinate a,c-diamide biosynthesis II (late cobalt incorporation)	-0.5609	0.8817	0.5247	0.9568
PWY-6519	8-amino-7-oxononanoate biosynthesis I	-0.5634	0.913	0.5372	0.9568
PWY-6876	isopropanol biosynthesis	-0.5918	2.112	0.7793	0.9568
P621-PWY	nylon-6 oligomer degradation	-0.5976	1.28	0.6406	0.9568
PWY-6470	peptidoglycan biosynthesis V (&beta;-lactam resistance)	-0.6018	1.548	0.6974	0.9568
METHYLGALLATE-DEGRADATION-PWY	methylgallate degradation	-0.6125	2.951	0.8356	0.9568
NAD-BIOSYNTHESIS-II	NAD salvage pathway II	-0.6238	2.803	0.8239	0.9568
PWY-6263	superpathway of menaquinol-8 biosynthesis II	-0.626	0.8484	0.4606	0.9568
GALLATE-DEGRADATION-I-PWY	gallate degradation II	-0.6328	2.964	0.8309	0.9568
PYRIDOXSYN-PWY	pyridoxal 5'-phosphate biosynthesis I	-0.6361	0.7666	0.4066	0.9568
PWY-5741	ethylmalonyl-CoA pathway	-0.6759	2.601	0.795	0.9568
KETOGLUCONMET-PWY	ketogluconate metabolism	-0.6999	1.396	0.6161	0.9568
PROTOCATECHUATE-ORTHO-CLEAVAGE-PWY	protocatechuate degradation II (ortho-cleavage pathway)	-0.7298	0.9606	0.4474	0.9568
PWY0-1061	superpathway of L-alanine biosynthesis	-0.7368	1.09	0.499	0.9568
PWY-5676	acetyl-CoA fermentation to butanoate II	-0.7515	2.573	0.7702	0.9568
GALLATE-DEGRADATION-II-PWY	gallate degradation I	-0.756	1.274	0.5528	0.9568
PWY-1269	CMP-3-deoxy-D-manno-octulosonate biosynthesis I	-0.7579	1.175	0.5187	0.9568
NAGLIPASYN-PWY	lipid IVA biosynthesis	-0.758	1.172	0.518	0.9568
THREOCAT-PWY	superpathway of L-threonine metabolism	-0.7594	1.283	0.554	0.9568
SUCSYN-PWY	sucrose biosynthesis I (from photosynthesis)	-0.7677	1.781	0.6665	0.9568
COBALSYN-PWY	adenosylcobalamin salvage from cobinamide I	-0.7686	0.8571	0.3698	0.9568
PWY-6107	chlorosalicylate degradation	-0.7869	1.543	0.6101	0.9568
HEXITOLDEGSUPER-PWY	superpathway of hexitol degradation (bacteria)	-0.7935	2.006	0.6925	0.9568
PWY-6467	Kdo transfer to lipid IVA III (Chlamydia)	-0.7946	1.235	0.5199	0.9568
PPGPPMET-PWY	ppGpp biosynthesis	-0.802	1.145	0.4835	0.9568
PWY-7255	ergothioneine biosynthesis I (bacteria)	-0.8228	2.285	0.7188	0.9568
PWY-5855	ubiquinol-7 biosynthesis (prokaryotic)	-0.8409	1.069	0.4316	0.9568
PWY-5856	ubiquinol-9 biosynthesis (prokaryotic)	-0.8409	1.069	0.4316	0.9568
PWY-5857	ubiquinol-10 biosynthesis (prokaryotic)	-0.8409	1.069	0.4316	0.9568
PWY-6708	ubiquinol-8 biosynthesis (prokaryotic)	-0.8409	1.069	0.4316	0.9568
CATECHOL-ORTHO-CLEAVAGE-PWY	catechol degradation to &beta;-ketoadipate	-0.8478	0.9942	0.3938	0.9568
PWY-7371	1,4-dihydroxy-6-naphthoate biosynthesis II	-0.848	0.9796	0.3867	0.9568
P461-PWY	hexitol fermentation to lactate, formate, ethanol and acetate	-0.8483	1.867	0.6496	0.9568
PWY-5028	L-histidine degradation II	-0.8494	1.119	0.4479	0.9568
PWY-5417	catechol degradation III (ortho-cleavage pathway)	-0.8499	1.097	0.4386	0.9568
PWY-5431	aromatic compounds degradation via &beta;-ketoadipate	-0.8499	1.097	0.4386	0.9568
PWY-7347	sucrose biosynthesis III	-0.8555	1.943	0.6598	0.9568
PWY-5838	superpathway of menaquinol-8 biosynthesis I	-0.8642	2.026	0.6697	0.9568
PWY-5861	superpathway of demethylmenaquinol-8 biosynthesis	-0.8662	2.163	0.6889	0.9568
UBISYN-PWY	superpathway of ubiquinol-8 biosynthesis (prokaryotic)	-0.8731	1.066	0.4126	0.9568
PWY-5509	adenosylcobalamin biosynthesis from cobyrinate a,c-diamide I	-0.8738	0.8373	0.2966	0.9568
PWY-5897	superpathway of menaquinol-11 biosynthesis	-0.8778	2.111	0.6775	0.9568
PWY-5898	superpathway of menaquinol-12 biosynthesis	-0.8778	2.111	0.6775	0.9568
PWY-5899	superpathway of menaquinol-13 biosynthesis	-0.8778	2.111	0.6775	0.9568
PWY-6588	pyruvate fermentation to acetone	-0.8804	2.043	0.6665	0.9568
PWY-6269	adenosylcobalamin salvage from cobinamide II	-0.8845	0.8424	0.2937	0.9568
AST-PWY	L-arginine degradation II (AST pathway)	-0.9015	1.217	0.4588	0.9568
P221-PWY	octane oxidation	-0.9475	1.204	0.4312	0.9568
PWY0-42	2-methylcitrate cycle I	-0.9757	1.198	0.4154	0.9568
PWY0-1241	ADP-L-glycero-&beta;-D-manno-heptose biosynthesis	-0.9811	1.136	0.3879	0.9568
PWY-6895	superpathway of thiamin diphosphate biosynthesis II	-1.011	1.705	0.5532	0.9568
PWY0-1479	tRNA processing	-1.012	2.901	0.7273	0.9568
PWY-5747	2-methylcitrate cycle II	-1.053	1.203	0.3811	0.9568
PWY-6565	superpathway of polyamine biosynthesis III	-1.087	1.321	0.4107	0.9568
PWY-6906	chitin derivatives degradation	-1.091	1.212	0.368	0.9568
PWY-7242	D-fructuronate degradation	-1.091	1.542	0.479	0.9568
P101-PWY	ectoine biosynthesis	-1.126	2.31	0.6259	0.9568
PWY-5863	superpathway of phylloquinol biosynthesis	-1.151	2.403	0.6321	0.9568
PWY-6338	superpathway of vanillin and vanillate degradation	-1.159	1.179	0.3257	0.9568
PWY-7097	vanillin and vanillate degradation I	-1.159	1.179	0.3257	0.9568
PWY-7098	vanillin and vanillate degradation II	-1.171	1.19	0.3252	0.9568
P184-PWY	protocatechuate degradation I (meta-cleavage pathway)	-1.18	1.207	0.3285	0.9568
PWY-6891	thiazole biosynthesis II (Bacillus)	-1.184	2.333	0.6119	0.9568
PWY-5837	1,4-dihydroxy-2-naphthoate biosynthesis I	-1.187	2.425	0.6244	0.9568
P281-PWY	3-phenylpropanoate degradation	-1.264	2.328	0.5873	0.9568
PWY-6507	4-deoxy-L-threo-hex-4-enopyranuronate degradation	-1.274	3.286	0.6984	0.9568
PWY-6562	norspermidine biosynthesis	-1.287	1.256	0.3058	0.9568
POLYAMINSYN3-PWY	superpathway of polyamine biosynthesis II	-1.295	1.431	0.3654	0.9568
PWY-4361	S-methyl-5-thio-&alpha;-D-ribose 1-phosphate degradation	-1.364	1.219	0.2632	0.9334
PWY-5419	catechol degradation to 2-oxopent-4-enoate II	-1.421	2.627	0.5885	0.9568
GALACTUROCAT-PWY	D-galacturonate degradation I	-1.531	1.98	0.4394	0.9568
PWY-6182	superpathway of salicylate degradation	-1.622	1.735	0.3501	0.9568
PWY-5181	toluene degradation III (aerobic) (via p-cresol)	-1.626	1.773	0.359	0.9568
PWY-6185	4-methylcatechol degradation (ortho cleavage)	-1.651	1.799	0.3589	0.9568
GALACTARDEG-PWY	D-galactarate degradation I	-1.759	2.086	0.3991	0.9568
GLUCARDEG-PWY	D-glucarate degradation I	-1.759	2.086	0.3991	0.9568
GLUCARGALACTSUPER-PWY	superpathway of D-glucarate and D-galactarate degradation	-1.759	2.086	0.3991	0.9568
PWY-7332	superpathway of UDP-N-acetylglucosamine-derived O-antigen building blocks biosynthesis	-1.763	1.597	0.2697	0.9334
KDO-NAGLIPASYN-PWY	superpathway of (Kdo)2-lipid A biosynthesis	-2.145	1.839	0.2436	0.913
PWY-5180	toluene degradation I (aerobic) (via o-cresol)	-2.316	1.468	0.1148	0.7505
PWY-5182	toluene degradation II (aerobic) (via 4-methylcatechol)	-2.316	1.468	0.1148	0.7505
PWY-6339	syringate degradation	-4.282	1.332	0.001309	0.4856
