# Supplementary material for: Integrative analysis of microbiota and metabolomics in chromium-exposed silkworm (Bombyx mori) midguts based on 16S rDNA sequencing and LC/MS metabolomics
Source: Front Microbiol. 2023 Oct 25;14:1278271. doi: 10.3389/fmicb.2023.1278271 (PMC10635416; doi:10.3389/fmicb.2023.1278271)
Supplement: Supplementary file 7 [file Table_7.XLSX]

## Sheet: class.pie
Superclass	NO. of identified metabolites
Organic acids and derivatives	634
Lipids and lipid-like molecules	546
Undefined	277
Organoheterocyclic compounds	219
Organic oxygen compounds	180
Benzenoids	138
Phenylpropanoids and polyketides	108
Nucleosides, nucleotides, and analogues	76
Organic nitrogen compounds	40
Alkaloids and derivatives	12
Lignans, neolignans and related compounds	5
Organosulfur compounds	2
