# Supplementary material for: Integrative analysis of microbiota and metabolomics in chromium-exposed silkworm (Bombyx mori) midguts based on 16S rDNA sequencing and LC/MS metabolomics
Source: Front Microbiol. 2023 Oct 25;14:1278271. doi: 10.3389/fmicb.2023.1278271 (PMC10635416; doi:10.3389/fmicb.2023.1278271)
Supplement: Supplementary file 8 [file Table_8.XLSX]

## Sheet: B2M_vs_ACM
正负离子	ID	adduct	Name	VIP	Fold change	p-value	m/z	rt(s)	HMDB	KEGG	SuperClass	Class	SubClass	ACMa1	ACMb2	ACMc3	ACMd4	ACMe5	ACMf6	B2Ma1	B2Mb2	B2Mc3	B2Md4	B2Me5	B2Mf6	C4Ma1	C4Mb2	C4Mc3	C4Md4	C4Me5	C4Mf6	QC-1	QC-2	QC-3
NEG1	M235T401	[M-H]-	Carboxyibuprofen	1.1233	0.21033	1.13669e-07	235.081	400.588	HMDB0060564					9314.52	10724	13037.4	12180.9	11823.7	13482.6	3175.74	1822.3	1717.07	1924.26	2711.33	3490.8	1623.75	1425.01	1325.8	2056.2	1861.93	2618.9	4178.42	4160.5	4187.51
POS1	M460T248	[M+Na]+	Lunarine	1.44261	0.222319	8.70504e-07	460.218	248.205		C10603				79411.4	53921.6	53927.2	76725.5	69022.5	70549.7	22133.8	13582	15763.1	10973	18102.4	9164.22	7680.67	6089.95	7630.97	6729.39	4242.18	11045.3	26089.9	25204.4	26094
NEG2	M289T231	[M-H]-	(-)-epicatechin	1.1351	0.166586	9.66586e-07	289.068	231.17	HMDB0001871	C09727	Phenylpropanoids and polyketides	Flavonoids	Flavans	13637.6	10888.8	10052.3	11850.9	15805.2	14315	1625.36	2779.37	3660.11	2648.68	485.868	1552.74	3544.63	2202.39	3421.35	2074.59	3341.55	2239.38	5195.64	3799.18	5210.46
NEG3	M209T456	[M-H]-	D-Galactarate	3.65874	0.172326	1.75623e-06	209.029	456.428	HMDB0000639	C00879	Organic oxygen compounds	Organooxygen compounds	Carbohydrates and carbohydrate conjugates	143046	144172	91276.5	106224	137574	143295	20014.1	9044.41	41101.8	13129.9	33214.4	15426.2	4858.34	21524.5	5668.91	2691.7	6142.7	14813.9	45990.6	28140.1	46066.7
NEG4	M290T369	[M-H]-	N-fructosyl pyroglutamate	3.56471	0.268665	4.53764e-06	290.085	368.581			Organic acids and derivatives	Carboxylic acids and derivatives	Amino acids, peptides, and analogues	161355	112949	109835	151012	114970	148119	54095.2	26476.1	40633.6	22120.1	48332.4	22801.7	37267.9	11234.7	14231.3	29736.9	20770.5	30837.3	70209.8	64414.8	70198
NEG5	M153T82	(M-H)-	Gentisic acid	5.63752	0.191672	5.69546e-06	153.018	82.427	HMDB0000152	C00628	Benzenoids	Benzene and substituted derivatives	Benzoic acids and derivatives	319898	258429	215609	407120	287252	348213	46940.1	91013.7	48373	52355.6	60235	53092	28919.5	2742.28	6562.67	31293.2	31460	35774.2	119807	128703	120074
POS2	M170T110	[M+H]+	Pyridoxine	1.25666	0.323	9.2212e-06	170.08	109.814	HMDB0000239	C00314	Organoheterocyclic compounds	Pyridines and derivatives	Pyridoxines	62225.9	65601.7	44968.9	72299.1	55801.4	80297.4	22701.8	23884.6	18143.6	23044.3	19636.7	15714.7	14632.1	21900.6	19154.7	12152.5	12615.3	21649.7	28785	28784.1	28423.6
NEG6	M261T476	[M-H]-	D-mannitol 1-phosphate	16.2233	0.116038	1.02974e-05	261.038	476.395	HMDB0001530	C00644	Organic oxygen compounds	Organooxygen compounds	Carbohydrates and carbohydrate conjugates	1.66473e+06	2.76216e+06	2.67546e+06	1.66965e+06	2.81072e+06	2.52599e+06	89977	306691	27933.6	257392	68826.5	886329	773543	918799	417243	1.10425e+06	965760	1.07281e+06	1.23741e+06	1.24098e+06	1.23741e+06
POS3	M296T299	[M+H]+	Tyr-Asn	1.56401	0.138413	1.04733e-05	296.124	298.784			Organic acids and derivatives	Carboxylic acids and derivatives	Amino acids, peptides, and analogues	62940.9	89250.4	54435.2	71886.9	103333	65388.4	8452.11	4989.03	10143.9	5555.5	22679.5	10082.9	3776.81	12139	17994.9	10230.3	4002.1	16124.1	34177.2	33768	33768.5
POS4	M112T342	[M+H-H2O]+	L-pipecolic acid	1.97067	2.63686	1.49835e-05	112.075	342.367	HMDB0000716	C00408	Organic acids and derivatives	Carboxylic acids and derivatives	Amino acids, peptides, and analogues	51374.8	73786.6	54126.8	42727.5	59673	72537.4	149647	193126	111337	162073	144613	173250	248191	396615	388443	381047	356842	342139	210057	206459	206459
POS5	M433T289	[M+Na]+	Spirodiclofen	1.00208	0.0750494	1.61127e-05	433.087	288.955		C18553	Benzenoids	Benzene and substituted derivatives	Halobenzenes	32310.3	27599.8	16637.2	24712	40492.2	27636.7	1062.63	651.449	670.529	1168.66	2282.15	6877.09	6545.3	1414.22	4615.26	5326.48	6142.7	3527.46	16867.1	17328.1	16868.1
POS6	M417T289	[M+H]+	Puerarin	1.25449	0.0821768	1.6386e-05	417.113	288.686	HMDB0240265	C10524	Phenylpropanoids and polyketides	Isoflavonoids	Isoflavonoid C-glycosides	39749.1	54318.6	28488.2	38497.5	58135.3	58909.8	2378.25	2292.58	1206.82	1241.72	1539.89	14194	10958.1	2533.84	8800.4	7951.3	11057.3	4502.5	28003.7	28508.2	28497.2
NEG7	M365T38	[M-H-H2O]-	17,20-dimethylprostaglandin f1.alpha.	2.45257	0.380518	1.6986e-05	365.264	37.7895			Lipids and lipid-like molecules	Fatty Acyls	Eicosanoids	95796.1	69542.3	73547.8	75141.2	55070.8	81588.6	30456.7	18634.2	30874.7	28516.5	37600.3	25412.1	21594.8	16823	18329.6	14842.9	18990.4	20654.1	34148.8	34150.8	33867.1
POS7	M617T229	[M+Na]+	Kaempferol 3-o-rutinoside	1.73336	0.0380154	1.98698e-05	617.145	229.222		C21833	Phenylpropanoids and polyketides	Flavonoids	Flavonoid glycosides	100214	86049.4	52245.5	79420.9	111154	49557	3158.72	3259.34	2863.75	3056.4	2336.73	3520.79	1244.38	849.439	1009.52	1048.49	808.393	915.108	25414.4	24571.6	24573.2
NEG8	M114T378_1	(M-H)-	Maleamic acid	2.01604	0.496302	2.03685e-05	114.019	377.933						67129	71163.3	56351.7	67128.1	50561	54251.9	36558.5	29140.6	20430.1	31394.2	31030.6	33382.8	28700.6	22313.5	19714.4	19085.3	28530.6	33019.2	40185.6	40247.3	40282
NEG9	M157T467	[M-H]-	Phenylphosphonic acid	1.51965	3.24793	2.10837e-05	157.013	466.978						11073.4	5416.81	5480.03	9865.89	8217.9	5740.62	22952.4	34870.6	21182.3	24450.8	22904.1	22377.6	9042.35	9610.2	9221.26	12883.7	9896.22	6699.74	16419.8	16418.7	16263.1
NEG10	M113T378	[M-H]-	Dihydrouracil	3.17349	0.461302	2.22087e-05	113.035	377.912	HMDB0000076	C00429	Organoheterocyclic compounds	Diazines	Pyrimidines and pyrimidine derivatives	151623	172745	135625	155761	111089	128462	85046.4	59776.7	47843.1	69563.6	61108.7	71215.3	59155.1	55601.7	45616.4	44459.1	62575	68671.6	92007.3	92308	92192
NEG11	M163T293	[M-H]-	L-fucose	2.00194	0.136426	2.27233e-05	163.06	293.314	HMDB0062489	C01019	Organic oxygen compounds	Organooxygen compounds	Carbohydrates and carbohydrate conjugates	47579.9	35782	20467.7	39354.6	42818.6	32069.4	2761.21	6114.1	1501.16	4496.25	2014.55	12863.5	12464.6	5414.82	7674.36	9114.1	11667.2	6464.87	15309.2	15083.1	15308.7
POS8	M129T282	[M+H]+	5-methyl-5,6-dihydrouracil	1.4769	0.128677	2.28378e-05	129.053	281.558	HMDB0000079	C00906	Organoheterocyclic compounds	Diazines	Pyrimidines and pyrimidine derivatives	73532.1	64278.4	35870.2	71000.4	85944.9	64163.9	7766.1	6810.41	437.546	2113.41	8078.27	25594.5	13462.2	4660.93	11177.4	15923.7	16036.2	8326.05	30211.9	30953.3	30951.7
NEG12	M175T269	(M-H)-	2-Isopropylmalic acid	1.17436	0.355705	2.54612e-05	175.06	269.096	HMDB0000402	C02504	Lipids and lipid-like molecules	Fatty Acyls	Fatty acids and conjugates	24082.1	15658.5	14561.4	16455.9	15919.9	15621.7	6859.94	5417.43	6071.35	4444.9	7690.61	5904.16	4878.88	3693.28	2984.85	3885.12	5136.74	6139.02	7278.38	6894.26	6930.64
NEG13	M93T377	[M-H]-	Phenol	2.55286	0.360195	2.69259e-05	93.0454	377.455	HMDB0000228	C00146	Benzenoids	Phenols	1-hydroxy-4-unsubstituted benzenoids	84649.2	79992.8	69796.3	83475.9	98907.1	76995.2	22079.8	28272.4	25203.4	23934.5	19096.7	59283.2	11597.8	9892.66	9234.96	15514.4	12413.3	13809.4	49147	46305.2	46333.1
POS9	M129T330_2	[M+H-CH2O2]+	4-ketopimelic acid	10.2012	18.3792	2.76464e-05	129.066	329.748			Organic acids and derivatives	Keto acids and derivatives	Medium-chain keto acids and derivatives	93599.3	80486.1	307189	109068	80722	257988	2.5871e+06	3.01302e+06	2.57488e+06	3.0784e+06	4.29904e+06	1.52281e+06	3.61679e+06	3.32885e+06	4.43337e+06	4.27031e+06	2.40273e+06	3.70988e+06	1.7749e+06	1.78068e+06	1.78447e+06
NEG14	M339T476	[2M-H]-	Glyceraldehyde, 3-(dihydrogen phosphate)	1.01667	0.265857	2.9689e-05	339.011	476.21	HMDB0001112	C00661	Organic oxygen compounds	Organooxygen compounds	Carbohydrates and carbohydrate conjugates	9300.7	12839.5	10687.4	10077.8	15822.3	12242.3	1400.73	2591.77	2698.72	3490.89	2180.83	6504.95	5114.05	6650.53	3869.67	6831.2	6219.02	5695.38	7961.76	8391.11	8392.06
NEG15	M131T378	[M-H]-	Asparagine	4.72181	0.459821	2.9734e-05	131.046	377.738	HMDB0000168	C16438	Organic acids and derivatives	Carboxylic acids and derivatives	Amino acids, peptides, and analogues	337249	381042	307759	348298	241595	278581	185637	131849	103698	156586	130869	162503	151010	117881	110554	97305.6	141244	151383	205010	204107	205014
POS10	M83T330_2	[M+H-H2O]+	Glutaraldehyde	4.47242	13.0638	3.33588e-05	83.0601	329.748	HMDB0029599	C12518	Organic oxygen compounds	Organooxygen compounds	Carbonyl compounds	32243.1	26299.6	71763.6	33930.4	32261.2	61489	508296	594342	506759	611663	847625	301616	703756	664621	871151	853035	431031	706515	353657	353667	350425
NEG16	M137T377	(M-H)-	Urocanic acid	2.56833	0.38397	3.95135e-05	137.035	377.455	HMDB0000301/HMDB0034174	C00785	Organoheterocyclic compounds	Azoles	Imidazoles	88101	84971.4	74364.2	93177	103356	75120.5	26071.3	33024	25142.4	29649.9	22160.6	63266.6	12187.8	18983.7	10454.1	28158.7	13524.5	13463.5	49617.7	49620.5	49947.2
NEG17	M206T267	[M-H-NH3]-	3-hydroxykynurenine	1.71269	0.129251	4.22933e-05	206.044	266.662	HMDB0000732	C02794	Organic oxygen compounds	Organooxygen compounds	Carbonyl compounds	13884.2	22132.7	25975.6	29656.2	29642.4	37710.7	3569.51	4632.29	4068.17	2517.45	4985.32	778.361	875.783	701.3	600.655	1198.85	1177.69	1660.74	10882.8	10875.3	11180.8
POS11	M130T358_2	[M+H-NH3]+	D-glutamine	4.94245	0.442972	4.59298e-05	130.049	357.829	HMDB0003423	C00064	Organic acids and derivatives	Carboxylic acids and derivatives	Amino acids, peptides, and analogues	1.02255e+06	1.30925e+06	1.02687e+06	1.55957e+06	1.1654e+06	1.13862e+06	756199	497980	417056	610676	445617	471739	644028	452859	421566	3329.35	713621	615731	823706	823697	832807
NEG18	M145T373_2	[M-H]-	Glutamine	9.57164	0.616986	5.54958e-05	145.062	373.003	HMDB0000641	C00064	Organic acids and derivatives	Carboxylic acids and derivatives	Amino acids, peptides, and analogues	1.82691e+06	2.01705e+06	2.05989e+06	2.26848e+06	1.76506e+06	1.83734e+06	1.54355e+06	982515	1.12452e+06	1.14356e+06	1.12235e+06	1.34834e+06	1.41904e+06	973461	991703	948838	1.52212e+06	1.11657e+06	1.51868e+06	1.53562e+06	1.53559e+06
POS12	M151T104	[M+H]+	D-xylose	1.61996	1.64277	5.77521e-05	151.06	104.496	HMDB0060254	C00181	Organic oxygen compounds	Organooxygen compounds	Carbohydrates and carbohydrate conjugates	87061	83436.5	93054	125801	125906	97785.1	151267	173561	169098	149215	175842	188106	139895	109395	145537	121641	159135	122838	136489	138031	138030
NEG19	M129T108	[M-H]-	Glutaconic acid	3.0334	0.0433148	6.36192e-05	129.018	107.678			Organic acids and derivatives	Carboxylic acids and derivatives	Dicarboxylic acids and derivatives	61885.1	120936	83197.7	58931.1	44991.7	75471.2	2221.21	2803.29	3491	2950.28	2301.5	5525.69	3496.28	2854.16	2804.54	2910.14	3027.68	2970.69	16578.7	16522.6	21144.6
POS13	M182T224	(M+Na)+	Pargyline	1.56083	0.0889133	6.8766e-05	182.091	224.018	HMDB0015563	C07414	Benzenoids	Benzene and substituted derivatives	Phenylmethylamines	108365	95483	58068.7	52151.9	53100.2	71563.1	3855.89	3084.1	2611.52	1835.99	4451.46	23170.1	2637.6	3528.42	3593.01	807.481	985.097	5351.2	10401.7	9980.39	10392.8
POS14	M165T427_2	[M+H-H2O]+	D-sorbitol	4.34037	0.0928292	8.18139e-05	165.075	426.778	HMDB0000247	C00794	Organic oxygen compounds	Organooxygen compounds	Carbohydrates and carbohydrate conjugates	313695	707364	697278	374353	780480	740811	24620.8	72408	8056.88	59902.3	16342.6	154152	176768	210379	97766.7	260502	221621	246023	273092	271812	271919
POS15	M146T348_2	[M+H]+	G-guanidinobutyrate	5.23192	1.94778	9.38134e-05	146.092	348.431	HMDB0003464	C01035	Organic acids and derivatives	Carboxylic acids and derivatives	Amino acids, peptides, and analogues	984067	452870	725265	979555	727364	683302	1.35653e+06	1.72505e+06	1.48312e+06	1.68309e+06	1.20856e+06	1.41079e+06	1.67231e+06	1.53032e+06	1.75244e+06	1.54636e+06	1.61136e+06	1.48086e+06	1.1878e+06	1.18785e+06	1.17626e+06
POS16	M263T427	[M+H]+	Sorbitol 6-phosphate	4.50215	0.0888553	9.62156e-05	263.052	426.867		C01096	Organic oxygen compounds	Organooxygen compounds	Carbohydrates and carbohydrate conjugates	327526	762920	744097	396665	843872	809319	24865.3	73248.3	8077.61	61950.6	19113.8	157894	190902	221194	97572.7	288754	249858	256866	288213	285641	285692
POS17	M765T250	[M+Na]+	Eleutheroside e	1.24243	0.183571	9.84758e-05	765.254	250.464		C20786				66846.2	64621.9	27650.7	61291.2	45056.9	37472.2	8695.47	11059.8	10653	8356.8	6978.24	9867.63	10705.8	6470.06	8109.81	12281.9	9664.39	14855	23600.7	23784.6	23602
NEG20	M371T292	[M-H]-	Arctigenin	7.86287	0.151371	0.000101599	371.134	291.603	HMDB0030087	C10545	Lignans, neolignans and related compounds	Furanoid lignans	Tetrahydrofuran lignans	668400	562608	377211	652415	392950	635396	3641.73	80288.3	1087.16	78623.9	819.901	333396	442045	113559	199437	195829	207964	79675.6	212282	207610	212279
NEG21	M199T462	[M-H]-	D-erythrose 4-phosphate	1.54534	0.252876	0.000103965	199	462.018	HMDB0001321	C00279	Organic oxygen compounds	Organooxygen compounds	Carbohydrates and carbohydrate conjugates	22289.1	34887.8	25000.2	20028.3	32759.2	21675.2	5599.5	6856.82	1544.77	6347.24	4158.29	15103.8	10365.9	9684.97	4653.9	11464.5	13768.9	7958.52	13787.3	13689.8	13689.4
NEG22	M165T460_1	[M-H]-	Terephthalic acid	1.30116	0.418017	0.000105539	165.018	460.137	HMDB0002428	C06337	Benzenoids	Benzene and substituted derivatives	Benzoic acids and derivatives	19293.1	29748.1	28738.8	16595	21176.6	26062.6	10715.3	8856.72	9824.44	8482.59	10555.2	10762.9	9561.39	7134.68	7393.35	9894.24	5086.2	7619.73	11330.6	11178	11330.6
NEG23	M127T373	[M-H]-	Dihydrothymine	4.94168	0.559114	0.000117742	127.051	372.965	HMDB0000079	C00906	Organoheterocyclic compounds	Diazines	Pyrimidines and pyrimidine derivatives	404455	489815	457929	546627	409236	398679	349471	201425	223517	226328	232654	279983	289813	194149	195647	189644	322673	233321	316727	316727	318229
NEG24	M247T431	[M-H]-	Asp-Asp	1.08101	0.185745	0.000123625	247.043	430.634			Organic acids and derivatives	Carboxylic acids and derivatives	Amino acids, peptides, and analogues	4977.57	11688.6	15648.7	9738.09	12734.8	14137	2425.89	2178.91	2269.94	1828.88	2302.24	1796.6	3472.53	1699.32	1609.12	2696.21	2772.51	4328.53	5246.43	5368.74	5247.17
POS18	M175T345	[M+H]+	N-epsilon-formyl-l-lysine	2.83543	4.30176	0.000182977	175.108	344.624			Organic acids and derivatives	Carboxylic acids and derivatives	Amino acids, peptides, and analogues	69163.4	44497.7	32847.7	64208.9	68733.5	108616	231182	415034	266192	153331	295464	308172	798730	967313	875763	850664	802246	757059	403066	403617	388341
POS19	M61T101	[M+H]+	Urea	1.61412	0.776844	0.000184588	61.0395	100.794	HMDB0000294	C00086	Organic acids and derivatives	Organic carbonic acids and derivatives	Ureas	403105	407660	443859	468543	440714	413896	279491	341109	354470	320528	335017	371915	211685	190082	212811	210832	247469	189158	340731	340718	338077
POS20	M213T331	[M+H]+	His-Gly	1.73929	0.277917	0.000185149	213.098	331.406			Organic acids and derivatives	Carboxylic acids and derivatives	Amino acids, peptides, and analogues	88345.9	119530	168750	105287	95446.5	144544	66430.7	29526.3	3966.6	36418.5	37804.7	26482.2	24681.4	9724.43	18237.6	188319	244208	55025.9	63231.2	63216.1	61016.6
NEG25	M181T294_2	[M-H]-	L-iditol	16.1575	0.164065	0.000213215	181.072	293.78	HMDB0011632	C01507	Organic oxygen compounds	Organooxygen compounds	Carbohydrates and carbohydrate conjugates	3.79146e+06	1.924e+06	1.75382e+06	2.40505e+06	2.10845e+06	2.79752e+06	122458	437054	27846.7	426547	78901.2	1.33212e+06	1.33147e+06	493834	799960	833059	1.11444e+06	540287	1.36549e+06	1.31433e+06	1.36511e+06
NEG26	M431T180	[M-H]-	Apigenin 7-glucoside	3.7163	0.167047	0.000231176	431.093	180.022	HMDB0037340	C04608	Phenylpropanoids and polyketides	Flavonoids	Flavonoid glycosides	231885	139961	106674	125605	138512	86394.2	27781.1	16961.9	26237.1	20979.1	27180.8	19347.1	4088.51	2159.29	2180.34	3870.78	4552.97	3446.48	48225.7	48223.8	49306.8
POS21	M167T130	[M+H-C2H3NO]+	Bendiocarb	3.12096	1.96417	0.000236304	167.092	129.568		C14433				220843	241195	255408	275794	186272	377634	359679	548737	459892	604258	516719	569211	319357	328940	239213	208084	229544	353123	303766	303768	303033
POS22	M284T342	[M+H]+	His-Gln	1.13202	0.358329	0.000297277	284.134	342.062			Organic acids and derivatives	Carboxylic acids and derivatives	Amino acids, peptides, and analogues	40625.9	62888.2	65597.7	59235.3	47361.4	83017.5	32148.7	26964.7	8722.63	20458.8	26923.8	13323.2	13338	26744.7	24771.8	24967	13769	45499.5	33055.8	32576.8	32584.8
NEG27	M165T188	[M-H]-	L-fucitol	1.34253	0.544036	0.000312376	165.075	188.126			Organic oxygen compounds	Organooxygen compounds	Carbohydrates and carbohydrate conjugates	36089.5	32893	33864.8	33678.7	42968.1	29713.5	22057.6	15491.4	17694.5	10923.1	20127.6	27522.1	22098.3	15251	16435.7	21505.3	22650.3	22028.8	21413.4	21442.8	22013.7
POS23	M377T243	[M+Na]+	Prostaglandin f2.beta.	1.61743	9.34262	0.000326751	377.242	243.292	HMDB0001483	C02314	Lipids and lipid-like molecules	Fatty Acyls	Eicosanoids	9711.27	5646.43	9187.89	9607.14	6372.63	10981.4	96275.7	69019	110915	52476.5	116517	36005.2	26368.3	12511.7	16622.1	24462.4	18755.3	36262.3	38857	38734.1	38857.1
NEG28	M127T97	(M-H2O-H)-	Monomethyl glutaric acid	2.97718	2.69017	0.00035614	127.039	96.986	HMDB0000858		Lipids and lipid-like molecules	Fatty Acyls	Fatty acid esters	17409.6	62869.3	42887.6	49089.7	30639.1	38109.3	154474	78837.2	125025	91286.3	97103.6	101618	54344.8	70935	42260.5	66025.5	67934.4	57632.5	84400.6	73667.9	84687.5
NEG29	M293T408_2	(2M-H)-	L-Glutamate	1.17366	0.370983	0.000370458	293.096	408.331	HMDB0000148	C00025	Organic acids and derivatives	Carboxylic acids and derivatives	"Amino acids, peptides, and analogues"	27071.7	16864.5	17848.2	16781.2	22009.1	12330.1	7778.39	4837.73	6694.46	5022.2	6869.19	10683.7	4951.28	4094.79	2697.54	3522.88	4070.48	3357.38	8825.77	8682.3	8675.06
NEG30	M188T402	[M-H]-	N-acetyl-l-glutamate	1.80961	0.46268	0.000389313	188.055	402.27	HMDB0001138	C00624	Organic acids and derivatives	Carboxylic acids and derivatives	Amino acids, peptides, and analogues	77870.2	49488.7	46682.5	57918.3	48783.2	41970.2	29366.8	21269.2	29722.7	19405.7	25748.9	23799.5	40096.1	22900.3	20977.6	31382.5	38921.5	49848.3	37527.5	37527.3	37436.9
NEG31	M175T103	(M-H2O-H)-	2-keto-D-Gluconic acid	1.86185	0.0713047	0.000394479	175.023	102.936		C06473				55430.1	22792.2	16604.8	36449.8	27435.6	28061	1746.6	2569.9	2027.22	2568.43	2476.54	1929.14	6184.24	2429.09	2764.53	1613.39	1559.11	1849.81	10847.8	11143.3	11131.6
NEG32	M135T335	[M-H]-	L-threonate	4.58634	0.191211	0.000401323	135.029	335.329	HMDB0000943	C01620	Organic oxygen compounds	Organooxygen compounds	Carbohydrates and carbohydrate conjugates	291413	209907	308610	181683	99628.8	168287	44859.1	35334.1	29003.3	23698.2	47485.2	60456.3	32284.4	24723.4	29780.7	31788.9	31403.1	61437.8	58937.5	56359	56330
NEG33	M463T254	[M-H]-	Isoquercitin	1.46509	0.0389673	0.000427338	463.082	254.425	HMDB0037362	C05623	Phenylpropanoids and polyketides	Flavonoids	Flavonoid glycosides	22434.6	12409.3	17362.4	25743.4	4597.46	23937.6	328.845	433.551	109.045	284.108	1041.47	1952.4	753.948	184.041	180.671	281.675	260.812	60.5612	2027.9	1917.8	1922.7
NEG34	M609T288	[M-H]-	Rutin	1.26123	0.0808801	0.000456109	609.138	288.121	HMDB0003249	C05625	Phenylpropanoids and polyketides	Flavonoids	Flavonoid glycosides	22901.3	11897.1	11290.6	17469.5	4819.8	15619.5	1080.86	914.388	1018.03	1123.01	1412.64	1244.83	1181.57	418.405	468.323	233.993	396.156	454.533	3523.18	3471.06	3523.72
POS24	M156T390	[M+H]+	Histidine	24.1925	0.389115	0.000457246	156.077	390.332	HMDB0000177	C00135	Organic acids and derivatives	Carboxylic acids and derivatives	Amino acids, peptides, and analogues	2.49339e+07	2.90984e+07	1.95448e+07	2.99976e+07	3.69969e+07	1.84055e+07	9.44938e+06	6.21738e+06	1.58374e+07	1.21365e+07	8.33119e+06	9.88846e+06	6.73329e+06	5.08362e+06	3.77095e+06	6.70024e+06	8.67325e+06	4.19997e+06	1.81909e+07	1.81908e+07	1.81668e+07
NEG35	M122T342	[M-H-CO2]-	N-(4-hydroxyphenyl)glycine	1.14077	0.27987	0.000515007	122.071	342.253			Organic acids and derivatives	Carboxylic acids and derivatives	Amino acids, peptides, and analogues	24273.6	11771.1	10039.9	17018.4	13927.1	13790.7	3189.97	2901.34	5096.1	2327.92	5627.38	6275.34	2443.19	2043.21	1943.21	679.118	3020.12	2334.89	2867.56	4920.13	4968.62
POS25	M110T391	[M+H-C6H10O4]+	N-.alpha.-(tert-butoxycarbonyl)-l-histidine	21.1907	0.358	0.000537584	110.071	390.63			Organic acids and derivatives	Carboxylic acids and derivatives	Amino acids, peptides, and analogues	2.40497e+07	1.82448e+07	1.27376e+07	2.10773e+07	2.42439e+07	1.21757e+07	6.3768e+06	4.05673e+06	1.09959e+07	8.01731e+06	5.66462e+06	5.17393e+06	4.48754e+06	3.3842e+06	3.20467e+06	4.41016e+06	5.71996e+06	2.8734e+06	1.19955e+07	1.21385e+07	1.19943e+07
POS26	M232T250	[M+H]+	Isobutyryl-l-carnitine	4.54284	2.94214	0.000557002	232.154	250.431	HMDB0000736		Lipids and lipid-like molecules	Fatty Acyls	Fatty acid esters	477685	455885	175776	206420	280996	85529	713237	742752	704191	696932	837537	1.25489e+06	265946	407830	274154	107634	496278	234599	472156	474543	472130
NEG36	M339T207	[M-H]-	Esculin	1.03283	0.12042	0.000626591	339.068	207.139	HMDB0030820	C09264	Phenylpropanoids and polyketides	Coumarins and derivatives	Coumarin glycosides	17678.7	9642.41	6201.55	12618.7	8423.37	6202.88	607.669	1846.35	1993.05	749.735	566.059	1554.8	1410.61	837.837	660.83	1008.62	848.663	324.777	3747.49	3585.85	3689.42
POS27	M625T194	[M+H]+	Grossamide or its isomer (not validated)	1.15291	0.143272	0.000653905	625.262	193.59						69038.2	49021	47532.8	40694.9	42751.2	11470.2	7598.81	4042.94	6345.57	4387.26	9132.51	5816.47	4489.62	3198.14	3610.58	2486.73	2393.43	4667.45	18295.3	18078.6	18349.3
NEG37	M193T68	[M-H]-	2-keto-l-gulonic acid	1.89153	5.10288	0.000656222	193.035	68.311		C15673	Organic oxygen compounds	Organooxygen compounds	Carbohydrates and carbohydrate conjugates	6867.68	6557.06	9899.09	11279.9	5880.21	3357.17	38206.7	8178.79	49138.4	41067.4	40688.4	46436.3	31593.2	6545.16	10146.7	56802.8	89736.9	16325.5	29144.5	29146.3	28605.5
POS28	M168T310	[M+H]+	4-hydroxy-l-phenylglycine	2.61274	0.285392	0.000659234	168.076	310.326		C03493	Organic acids and derivatives	Carboxylic acids and derivatives	Amino acids, peptides, and analogues	391429	212741	168060	268269	339467	219729	33083.4	108061	79186.5	65198	25570.8	145440	33318.1	25455.7	23210.8	32528.3	35972.3	22311.5	113592	113106	113109
POS29	M95T312	[M+H]+	3-aminopyridine	1.72567	0.317443	0.000664685	95.0593	311.93			Organoheterocyclic compounds	Pyridines and derivatives	Aminopyridines and derivatives	182987	126125	72522.4	145104	101668	104037	22723.7	40651	50708.1	31381.7	22635.6	64408.5	19179.1	14591.3	13546.2	19908.5	33521.9	17881.6	66881.5	64216.2	66987
NEG38	M89T293	[M-H]-	Glyceraldehyde	1.34304	0.333015	0.000691909	89.0239	293.232	HMDB0001051	C02154	Organic oxygen compounds	Organooxygen compounds	Carbohydrates and carbohydrate conjugates	30785.6	21087.5	12799.6	24682.1	25412.9	17784.9	5772.57	6458.82	5196.79	6081.78	5174.03	15458	8363.46	9645.03	11305.5	6539.51	8127.32	5753.21	10341.2	10582.2	10523.1
POS30	M272T106	[M+H]+	16-Hydroxypalmitic acid	1.46766	2.54253	0.00080111	272.257	106.461	HMDB0006294	C18218	Lipids and lipid-like molecules	Fatty Acyls	Fatty acids and conjugates	24614.2	56616.1	42867.9	27290.5	38915.6	26825.3	105245	110397	44350.5	79958.2	99756.4	112352	48926	97242.6	82595.2	39260.2	55943.8	84162.3	67985.6	66381.4	67157.6
NEG39	M195T389	[M+OH]-	L-gulono-1,4-lactone	6.12027	0.216122	0.000807692	195.05	388.735	HMDB0003466	C01040	Organoheterocyclic compounds	Lactones	Gamma butyrolactones	643336	414992	229551	485656	381187	224327	84579.6	66406.5	87799.2	54100.6	103308	117971	144012	65820.6	56562.1	70755.7	167562	117692	140719	158388	140244
NEG40	M165T363	[M-H]-	D-arabinonic acid	5.60943	0.363082	0.000878436	165.039	363.446	HMDB0000539	C00878	Organic oxygen compounds	Organooxygen compounds	Carbohydrates and carbohydrate conjugates	668606	379071	308908	432884	486580	340958	168147	84190.8	178634	154543	99246.7	265427	90259.1	33187.7	42644.9	89791.3	71795.2	103139	184317	194438	184400
NEG41	M153T55	[M-H]-	2,3-dihydroxybenzoic acid	2.91307	0.231995	0.000912983	153.018	54.628	HMDB0000397	C00196	Benzenoids	Benzene and substituted derivatives	Benzoic acids and derivatives	161572	78760.1	44476.4	103857	122731	102183	32578.4	39216.8	25735.2	15642.2	4947.87	24227.2	8253.77	10499.1	11251.6	14327.4	14258.9	14571.2	53129	51299.1	53263.9
POS31	M100T56_2	[M+H]+	2-piperidone	2.45363	0.577654	0.000913024	100.075	55.7955	HMDB0011749	C10482	Organoheterocyclic compounds	Piperidines	Piperidinones	484076	312358	404159	423988	595567	408051	210189	247851	264197	274917	258721	262315	217105	179876	191455	222675	306032	306106	317167	327484	327377
NEG42	M463T215	[M-H]-	Hyperoside	2.06704	0.0640096	0.000926066	463.081	215.281	HMDB0030775	C10073	Phenylpropanoids and polyketides	Flavonoids	Flavonoid glycosides	53468.7	50255.1	43090	12509.8	16808.2	55083.2	2098.91	1827.42	815.928	1556.44	3865.44	4635.84	3325.44	668.606	1109	1765.76	2113.54	777.728	7955.51	7897	7896.68
POS32	M463T58	[M+H]+	21h,23h-porphine, 5,15-diphenyl-	1.07472	0.208918	0.000940695	463.181	58.3335			Organoheterocyclic compounds	Tetrapyrroles and derivatives	Porphyrins	47025.7	27463.8	32876.5	32874.8	41195.6	69929.5	25662.8	2741	4710.49	5494.59	6953.48	6952.54	1441.79	620.508	1855.24	654.086	951.944	929.796	13081.2	13405.3	13080.9
POS33	M203T333	[M+H]+	Pro-ser	1.38218	0.452785	0.00102108	203.102	332.562			Organic acids and derivatives	Carboxylic acids and derivatives	Amino acids, peptides, and analogues	88356.5	101385	141071	107656	99657.8	122431	75822.1	76316.5	18517.3	52986.5	57348	18099.4	32555.8	91949.1	76341.2	47471.3	29558.5	121541	75631.3	75631.3	75406.1
NEG43	M115T418	[M-H]-	Maleic acid	5.40192	0.731597	0.00108736	115.004	417.772	HMDB0000176	C01384	Organic acids and derivatives	Carboxylic acids and derivatives	Dicarboxylic acids and derivatives	1.16544e+06	1.11478e+06	1.10399e+06	1.04419e+06	861107	984243	742684	843873	623151	812932	672172	895038	686739	657209	451300	614716	793673	637925	842280	840402	840415
POS34	M184T177	[M+H-C21H40O3]+	1-o-hexadecyl-2-o-acetyl-sn-glyceryl-3-phosphorylcholine	3.02423	0.683845	0.00113812	184.072	176.543	HMDB0062195		Lipids and lipid-like molecules	Glycerophospholipids	Glycerophosphocholines	1.06374e+06	893432	945478	786277	1.01155e+06	736962	513503	578221	646797	620546	579918	779381	661222	805776	790501	619092	758941	586748	654815	654914	685913
NEG44	M173T357	[M-H]-	N-.alpha.-acetyl-l-ornithine	4.79194	2.03472	0.00133055	173.092	356.659	HMDB0003357	C00437	Organic acids and derivatives	Carboxylic acids and derivatives	Amino acids, peptides, and analogues	226329	169612	141035	221236	170222	130829	315318	292526	476121	266142	327515	477683	1.19225e+06	925061	987877	688534	1.64437e+06	605313	448935	449138	448649
NEG45	M191T377	[M-H-H2O]-	Mucic acid	1.00921	0.567262	0.00175465	191.018	377.156	HMDB0000639	C00879	Organic oxygen compounds	Organooxygen compounds	Carbohydrates and carbohydrate conjugates	23163.2	14011.3	19683.4	22129.7	16252.6	25376.3	14652	10119.4	10402.9	9581.43	14734	8931.28	12368.1	18824	8497.55	10162.6	17119.9	9648.06	9220.55	7569.96	9260.67
NEG46	M545T398	[M-H]-	Hypocrellin a	1.08586	0.44288	0.00194303	545.146	398.351						17824.3	28594.7	19428.8	17651.9	26860.8	14586.5	8884.94	7811.49	11937.9	5381.65	5759.94	15560.5	7194.33	2696.45	4647.62	5675.83	8090.85	5237.89	12224.7	12942.8	12238.9
NEG47	M118T358	[M-H]-	Threonine	2.74218	0.616076	0.00214211	118.05	357.959	HMDB0000167	C00188	Organic acids and derivatives	Carboxylic acids and derivatives	Amino acids, peptides, and analogues	195760	218728	199324	221818	132046	167625	159826	114786	114661	123889	110041	76229.7	120004	135635	123045	76582.9	113893	127301	132299	133578	133577
NEG48	M395T268	[M-H]-	Gartanin	1.07312	2.33316	0.00226224	395.132	267.663	HMDB0030700	C10063	Organoheterocyclic compounds	Benzopyrans	1-benzopyrans	4802.44	6529.84	9164.67	5024.18	4606.83	10162.7	17352.5	15910.9	23029.9	11047.2	17015.9	9648.17	18923.8	13305.1	12979	20046.8	15636	20971.3	10731	10731	10724.5
NEG49	M295T505	[M+Cl]-	Propanoic acid, 3-[[[2-[(aminoiminomethyl)amino]-4-thiazolyl]methyl]thio]-	3.33284	0.643592	0.0029751	294.991	504.536			Organoheterocyclic compounds	Azoles	Thiazoles	327925	348226	337771	308932	377708	444582	253401	185953	344668	171491	231301	193783	698778	90928.5	358401	333247	315587	419919	368516	368147	320490
POS35	M546T149	(M+Na)+	1-Stearoyl-2-hydroxy-sn-glycero-3-phosphocholine	1.02909	0.664707	0.00304412	546.349	148.892						109579	142650	127896	137652	88932.4	113908	59659.6	70806	87220.5	73682	82482.4	105150	74654.2	53467.6	69048.5	57540.3	79835.7	59436.5	94071.3	97064.2	97078.3
POS36	M207T324	[M+H]+	P-methoxycinnamic acid ethyl ester	1.09389	0.317898	0.00324733	207.087	323.818	HMDB0030762	C10476	Phenylpropanoids and polyketides	Cinnamic acids and derivatives	Cinnamic acid esters	61813.5	35505.7	29303	59951	85435.3	35441.8	11803	14618.1	23618.9	19591.5	9144.26	18962.1	15834.6	8786.4	12867.5	25138.5	28567.5	9931.97	32231.5	32231.8	32564.6
NEG50	M151T237	[M-H]-	Xylitol	3.3853	0.170211	0.00344203	151.06	236.672	HMDB0002917	C00379	Organic oxygen compounds	Organooxygen compounds	Carbohydrates and carbohydrate conjugates	215028	73065.3	75552.3	181289	170844	57544.7	14301.9	16265	25739	18865.1	12470.6	43986.7	44302.7	25770.3	28706.4	77436.2	53239.8	42966.9	60796.2	60545.9	60546
POS37	M241T298	[M+H]+	Anserine	1.97502	1.51076	0.00361305	241.153	297.881	HMDB0000194	C01262	Organic acids and derivatives	Peptidomimetics	Hybrid peptides	271107	188009	156196	215113	234533	198975	335907	263842	341041	260233	296259	412218	237566	179814	210835	252295	273882	228800	268237	268237	267487
NEG51	M665T488	[M-H]-	Maltotetraose	2.22088	0.585117	0.00374651	665.209	487.863	HMDB0001296	C02052	Organic oxygen compounds	Organooxygen compounds	Carbohydrates and carbohydrate conjugates	131878	166664	166846	99509.5	92913.1	118734	71442.9	91445.4	95226.1	64408.8	69779	62067.2	1871.3	7156.88	8359.02	9998.69	6925.15	11142	69984.7	71055.6	71055.6
POS38	M611T190	[M+H]+	Candesartan cilexetil	1.1211	0.503882	0.00376578	611.284	189.746		C07709	Benzenoids	Benzene and substituted derivatives	Biphenyls and derivatives	112447	74795.9	91043.3	81604.1	66855.6	44145.7	48163.2	26492.5	36415.7	30964.4	55424.4	39813.8	31414.1	18390.6	15956.3	11205	15995.4	15691.5	42793.5	41649.7	42808.6
NEG52	M588T468	[M-H]-	Gdp-l-fucose	1.35825	0.550781	0.0038272	588.069	468.418	HMDB0001095	C00325	Nucleosides, nucleotides, and analogues	Purine nucleotides	Purine nucleotide sugars	49142.7	34096.6	44574.4	39098.7	34177	27733.1	20314.9	15871.1	21377.8	19136.4	13101.3	36229.6	17541.6	13105.3	10107.3	11905.2	20627.9	9852.1	22981.2	23029.9	23052.9
NEG53	M163T96	[M-H]-	Lumazine	1.96564	3.715	0.00383971	163.025	95.721		C03212				11575.3	5657.58	19039.6	15542.1	14259.8	8641.53	44520.3	16843.4	71586.3	45231.2	29718.6	69669.6	45696.1	7075.09	11319.3	47977.5	69028.4	9802.3	45179	44507.1	44506
POS39	M271T45	[M+H]+	Genistein	1.59224	0.220048	0.00395544	271.059	45.215	HMDB0003217	C06563	Phenylpropanoids and polyketides	Isoflavonoids	Isoflav-2-enes	117353	29608	54559.6	120794	156663	86833.2	32236.4	11972.3	40423.6	12936.3	14645.5	12291.2	8828.48	3882.9	1446.24	7506.1	4952.67	8386.68	55255.4	61245.6	61270.8
NEG54	M274T440	[M-H]-	Glu-gln	2.7091	0.543875	0.00397952	274.102	440.071			Organic acids and derivatives	Carboxylic acids and derivatives	Amino acids, peptides, and analogues	148433	158827	171879	214774	122393	92523.1	108158	89428.8	57367.8	81114.5	69582.7	88637.9	85808.7	87190.6	54023.3	60939.7	112420	98910.6	100248	100865	100248
NEG55	M151T210_2	[M-H]-	Xanthine	9.13959	0.382875	0.00423549	151.026	209.779	HMDB0000292	C00385	Organoheterocyclic compounds	Imidazopyrimidines	Purines and purine derivatives	1.30285e+06	1.42085e+06	910449	1.18878e+06	1.05082e+06	563494	337870	515268	30864.4	452031	185417	943212	85586.2	52684.2	12320.2	24587.9	168508	8183.75	537905	521378	537920
NEG56	M141T329	[M-H]-	Cis,cis-muconic acid	2.92595	1.1519	0.00451585	141.017	329.06	HMDB0006331	C02480	Lipids and lipid-like molecules	Fatty Acyls	Fatty acids and conjugates	443511	407718	414557	425838	382635	415209	450842	502689	445624	467250	459283	541939	494855	385040	458467	449516	530372	352210	451798	450547	451799
NEG57	M229T451	[M-H]-	D-ribose 1-phosphate	2.4498	0.471645	0.00484684	229.01	450.907	HMDB0001489	C00620	Organic oxygen compounds	Organooxygen compounds	Carbohydrates and carbohydrate conjugates	84539	143445	121290	99505.3	99295.6	87966.8	47757.1	65261.9	18997.3	62518.7	11605.7	93844.9	28749.3	14501.5	6483.08	19312	50028.4	5014.25	60002.9	60071.6	59926.8
POS40	M168T108	[M+H]+	Pyridoxal	1.00107	0.282072	0.00491133	168.064	108.042	HMDB0001545	C00250	Organoheterocyclic compounds	Pyridines and derivatives	Pyridine carboxaldehydes	27341.6	67016.7	32945.4	52660.8	63936.6	16029.4	9888.44	10776.8	17020.5	14640	6958.06	14035.4	7543.2	5498.85	7744.13	7288.89	9021.6	6216.06	15999.8	17078.4	17070.4
POS41	M443T237	[M+Na]+	Isorhapontin	1.25791	0.612001	0.00518422	443.114	237.009		C10266	Phenylpropanoids and polyketides	Stilbenes	Stilbene glycosides	146316	105061	88916.2	149985	138002	105876	90934.6	76118.8	103427	49787	73077.7	55959.5	142965	42820	49395.9	92679.2	96454.3	98213.1	103033	103376	102918
NEG58	M253T285	(M+K-2H)-	3-Hydroxydodecanoic acid	1.08376	0.467594	0.00519745	253.117	285.329	HMDB0000387		Organic acids and derivatives	Hydroxy acids and derivatives	Medium-chain hydroxy acids and derivatives	35756.6	15610.7	15736.6	30312.6	22262.4	21039.9	12377	9614.23	15929.8	7704.7	11111.7	9061.94	11378.1	4825.11	6749.51	8546.25	8707.43	7948.1	13034.8	12938.4	13034.9
NEG59	M137T179	[M-H]-	4-hydroxybenzoate	1.15895	0.415111	0.00573461	137.023	178.739	HMDB0000500	C00156	Benzenoids	Benzene and substituted derivatives	Benzoic acids and derivatives	33631.5	14556.2	15650.2	30657.9	16049.9	19777.2	8690.93	14526.5	5319.07	7346.41	10256.8	7958.79	12518.3	7886.99	9624.65	12804.8	10678.9	14778.5	12199.9	13052.4	13063.1
NEG60	M503T449	[M-H]-	Maltotriose	1.5522	0.620896	0.00582137	503.156	448.685	HMDB0001262	C01835	Organic oxygen compounds	Organooxygen compounds	Carbohydrates and carbohydrate conjugates	98546.8	90869.1	88114	68232.6	59399.3	72497.3	47134.6	56171.9	74804.6	31395.2	41571.2	45499.2	17829.1	9055.49	9936.42	13961.5	11059.7	24175.1	47453.3	46089	47452.7
NEG61	M335T346	[M-H]-	Dicumarol	1.00179	0.477296	0.00583764	335.075	345.578	HMDB0014411	C00796	Phenylpropanoids and polyketides	Coumarins and derivatives	Hydroxycoumarins	21849.9	20214.9	20574.9	12028.1	18112.7	10368.7	7673.6	8347	5448.29	5201.27	6440.83	16121.7	4414.46	1978.22	1980.87	7972.43	4419.21	5230.06	10000.6	9794.13	9793.18
NEG62	M179T261_2	[M-H]-	Alpha-d-glucose	8.43834	0.1824	0.00641626	179.055	261.095	HMDB0003345	C00267	Organic oxygen compounds	Organooxygen compounds	Carbohydrates and carbohydrate conjugates	1.24068e+06	594730	233502	1.24965e+06	1.06424e+06	398859	60176.5	141719	59615	186672	30376	393616	324907	85396.9	132225	184583	251928	95242.2	358837	361869	358834
POS42	M263T168	[M+H-S2]+	Gliotoxin	1.09511	3.54008	0.00664563	263.095	167.839		C10595	Organoheterocyclic compounds	Diazinanes	Piperazines	10343.4	12001.9	17704.1	5430.59	4197.74	25735.5	19843	56575.1	62871.7	41411.1	18666.6	67601.5	47240.7	43682.5	50350.8	47119.5	58541.1	36671.8	30203.9	30224.5	30805.7
POS43	M146T86	[M+H]+	4-hydroxyquinoline	1.19594	1.9954	0.00680332	146.059	85.67		C06343	Organoheterocyclic compounds	Quinolines and derivatives	Quinolones and derivatives	38213.6	29039.8	58409.8	43713.9	37652.5	41791.2	57147.4	51307.3	86294.7	85766.9	130548	85431.9	51042.4	37448.7	44775.3	29193.4	29161.7	48483.6	60839.7	57708	57701.2
NEG63	M105T250	[M-H]-	Glyceric acid	1.47576	0.326002	0.00737067	105.019	250.231	HMDB0031818	C00258	Organic oxygen compounds	Organooxygen compounds	Carbohydrates and carbohydrate conjugates	44927.6	34686.7	26374.1	31241.6	16854.2	10046.5	13666.2	7402.48	4772.19	5270.37	5965.82	16429.8	4065.1	1855.07	2301.65	1571.92	5447.35	1477.25	9074.93	8295.2	9082.58
POS44	M329T97	(M+CH3CN+Na)+	Thiamine	1.14808	0.380081	0.00769123	329.126	96.9825	HMDB0000235	C00378	Organoheterocyclic compounds	Diazines	Pyrimidines and pyrimidine derivatives	116022	33215.4	51144.1	101479	56947.9	66532.6	27627.7	36772.1	14896.6	28051.7	25749.9	28566.1	3812.53	8404.76	9391.86	774.157	1286.55	9700.89	33615.2	33467.6	40271.3
POS45	M240T129	[M+H]+	Pentanochlor	1.45606	0.109619	0.0079867	240.122	128.857		C18882	Benzenoids	Benzene and substituted derivatives	Halobenzenes	117201	33549	25497.4	76172.7	135114	39209.4	6343.8	3023.68	22884.2	5256.02	4819.32	4452.05	6656.41	1855.99	4237.15	9132.79	7594.83	2310.85	29804.6	29801.7	32579.4
NEG64	M87T137	[M-H]-	Pyruvate	2.11571	2.86243	0.00849817	87.0082	136.586	HMDB0000243	C00022	Organic acids and derivatives	Keto acids and derivatives	Alpha-keto acids and derivatives	2131.65	28616.4	28993.2	27988.4	27814.1	20553.8	103747	64438.9	37852.1	35822.4	98537.4	49171.8	18445	65353.5	73867.3	52789.2	26948.5	75121	23471.3	23467.7	22939
NEG65	M431T211	[M-H]-	Genistin	1.38208	0.206427	0.00898654	431.091	211.226		C09126	Phenylpropanoids and polyketides	Isoflavonoids	Isoflavonoid O-glycosides	51228.7	16626.5	14228.4	24849.7	22507.7	12974.7	5186.42	4160.06	5979.89	5474.01	4859.42	3738.6	2507.22	526.391	1870.43	1556.17	2345.55	2484.81	9493.54	9256.61	9255.91
POS46	M213T334	[M+2H]2+	Met-Phe-Lys	1.56482	1.68718	0.00928879	213.122	333.652			Organic acids and derivatives	Carboxylic acids and derivatives	Amino acids, peptides, and analogues	82388.6	120233	101801	117631	103555	145782	245988	198087	216991	174339	209145	88210.2	175308	368491	348611	330497	368916	311636	308184	327192	327187
POS47	M287T158	[M+H]+	His-Met	3.30809	0.0876701	0.00978105	287.053	158.254	HMDB0005801	C05903	Phenylpropanoids and polyketides	Flavonoids	Flavones	865014	211745	204200	478114	273189	244945	8321.36	2124.07	9019.99	5836.36	7468.1	166873	2511.6	3006.93	428.439	1831.72	2862.26	4437.83	153476	153461	148946
POS48	M262T405	[M+H]+	Glu-Asn	1.11331	0.420996	0.00991589	262.102	404.839	HMDB0028814		Organic acids and derivatives	Carboxylic acids and derivatives	Amino acids, peptides, and analogues	110539	58137.5	46312.2	88492.2	65254.5	29809.3	31776.4	29970.8	26233.2	29910	17455.3	32440	29364.7	21235	46545.6	27463.7	36042.4	24515.4	40120.7	40269.2	40121.4
POS49	M276T398	[M+H]+	Gamma-glu-glu	2.07942	0.50215	0.0115547	276.119	397.924	HMDB0011738		Organic acids and derivatives	Carboxylic acids and derivatives	Amino acids, peptides, and analogues	290059	360540	257183	444811	263346	142116	133171	155128	110451	164742	81134.4	238180	154366	33454.8	48625.8	92723.4	234752	12782.3	172488	172483	173579
NEG66	M111T83_2	[M-H]-	Uracil	6.35836	0.632461	0.01202	111.02	82.73	HMDB0000300	C00106	Organoheterocyclic compounds	Diazines	Pyrimidines and pyrimidine derivatives	928574	1.72381e+06	1.19738e+06	1.41526e+06	1.28224e+06	1.68888e+06	866360	570474	1.15649e+06	870687	570981	1.17405e+06	298553	107698	341769	107813	242719	44134.3	909587	899216	909571
NEG67	M128T407_2	[M-H]-	L-pyroglutamic acid	3.78632	0.731495	0.0127815	128.035	407.133	HMDB0000267	C01879	Organic acids and derivatives	Carboxylic acids and derivatives	Amino acids, peptides, and analogues	677830	468714	474395	536154	457152	488967	361846	292059	363977	336502	402260	513340	391381	217931	182648	220435	297779	350568	353725	351676	351641
POS50	M148T310	[M+H]+	4-hydroxyisoleucine	2.49304	4.43517	0.0135692	148.112	310.441		C20802	Organic acids and derivatives	Carboxylic acids and derivatives	Amino acids, peptides, and analogues	18024.1	26094.4	24642.9	10881.7	237526	21864.1	175182	206025	497059	233089	117757	274557	317967	228800	418697	490395	517971	192300	241384	241405	236506
NEG68	M311T32	[M-H]-	Thymol-beta-d-glucoside	9.28192	0.376787	0.0142901	311.166	31.899			Lipids and lipid-like molecules	Prenol lipids	Terpene glycosides	608131	2.26886e+06	1.25749e+06	1.9333e+06	2.55793e+06	937690	843062	342857	784541	350683	904099	378119	1.16765e+06	1.64216e+06	798482	560599	448795	396597	812608	796123	796248
POS51	M195T70	[M+H]+	Pectin (Galacturonic acid)	1.18627	0.0406756	0.0145819	195.051	69.699	HMDB0002545/HMDB0003402	C08348	Organic oxygen compounds	Organooxygen compounds	Carbohydrates and carbohydrate conjugates	59052.9	52778.6	1110.63	76940.2	83155.3	779.708	1530.28	734.926	2359.41	2496.79	1503.91	2512.37	3821.43	654.107	75539.5	5405.4	5236.58	1758.4	923.473	1069.63	894.842
NEG69	M311T236	[M-H]-	1,3,6-trihydroxy-2-(3-methylbut-2-enyl)xanthen-9-one	1.52797	0.0707824	0.0160889	311.112	235.8			Organoheterocyclic compounds	Benzopyrans	1-benzopyrans	33745.4	14040.3	7049.76	50208.1	58052.7	7315.71	1274.12	1714.17	1806.61	1601.57	775.794	4889.91	2833.01	2079.83	2756.77	6865.9	6114.52	3872.03	7123.11	7004.36	7048.05
POS52	M704T172	[M+H]+	Palmitoyl sphingomyelin	3.5498	0.680139	0.0167149	703.573	171.537	HMDB0061712		Lipids and lipid-like molecules	Sphingolipids	Phosphosphingolipids	1.53366e+06	1.61355e+06	1.14287e+06	1.41582e+06	1.42658e+06	1.3024e+06	464620	1.09195e+06	1.07167e+06	984267	674420	1.44997e+06	1.27192e+06	652475	936543	2.06013e+06	1.66565e+06	683178	1.11409e+06	1.11389e+06	1.16046e+06
NEG70	M327T31	[M-H]-	Labetalol	2.3036	0.414362	0.0178462	327.177	30.697	HMDB0014736	C07063	Benzenoids	Benzene and substituted derivatives	Benzoic acids and derivatives	130988	112562	45309.7	103389	131321	98352.3	34545.5	86739	35398.8	687.404	99367.2	963.246	56081.7	90438.4	121993	108581	100254	80027.8	107896	105424	107910
NEG71	M149T151	[M-H]-	D-arabinose	3.92281	0.434217	0.0183872	149.044	151.13	HMDB0029942	C00259	Organic oxygen compounds	Organooxygen compounds	Carbohydrates and carbohydrate conjugates	399521	289181	115940	338176	273185	145217	85395	99098.8	159010	106614	17624.2	210168	56930.1	15075.3	31110.6	28305.9	63867.6	7841.66	131360	131445	132970
NEG72	M415T32	[M-H]-	(+)-.gamma.-tocopherol	2.69867	3.447	0.0184165	415.352	31.6315		C02483	Lipids and lipid-like molecules	Prenol lipids	Quinone and hydroquinone lipids	5815.71	28791.4	14926.5	33422.2	14945.5	79692.8	10354.9	89004.2	126814	105184	186454	94354.2	38816.9	5141.3	4753.62	4569.19	59924.7	4730	18637.3	18647.9	20020.3
NEG73	M181T363	(M+CH3COO)-	D-Threitol	2.017	0.0821799	0.0186241	181.07	363.078	HMDB0004136	C16884	Organic oxygen compounds	Organooxygen compounds	Carbohydrates and carbohydrate conjugates	74771.5	73560.6	9085.53	59796.5	11780.2	12953.9	3879.21	3666.73	2694.08	3369.2	826.864	5447.19	7479.86	4231.9	5500.67	6339.7	5972.4	5601.84	7784.59	7653.33	7784.24
POS53	M229T389_2	[M+H]+	Pro-hyp	2.01054	1.99617	0.0204004	229.128	389.256	HMDB0006695		Organic acids and derivatives	Carboxylic acids and derivatives	Amino acids, peptides, and analogues	109044	175817	124162	112079	97318.4	99254.8	170867	160795	384552	180570	181473	354345	219857	108893	121972	157946	211594	150128	167886	196743	196843
POS54	M615T33_2	[M+Na]+	1-palmitoyl-2-linoleoyl-rac-glycerol	1.54538	0.727326	0.0213731	615.496	33.178			Lipids and lipid-like molecules	Fatty Acyls	Lineolic acids and derivatives	323007	383086	303746	316208	298132	320330	262588	251561	175244	259228	128665	337004	159618	253297	253758	124898	269061	132543	258182	257912	237327
NEG74	M193T267	[M-H]-	D-pinitol	2.74857	1.22354	0.0218508	193.071	267.414	HMDB0034219	C03844	Organic oxygen compounds	Organooxygen compounds	Alcohols and polyols	270935	295913	272425	300508	279645	306523	381556	350400	379634	244981	403044	352154	438391	275265	280411	362333	343950	494859	340409	340417	333383
POS55	M518T186_2	[M+H]+	Lpc 18:3	11.9649	1.30776	0.0235986	518.323	186.463			Lipids and lipid-like molecules	Glycerophospholipids	Glycerophosphocholines	1.10844e+07	1.022e+07	1.45425e+07	1.37225e+07	1.26252e+07	1.26311e+07	1.8559e+07	1.23623e+07	1.706e+07	1.40289e+07	2.08895e+07	1.49547e+07	1.61529e+07	1.43038e+07	1.36477e+07	1.34066e+07	1.2952e+07	1.74317e+07	1.53595e+07	1.48228e+07	1.48214e+07
POS56	M593T37	[M+H]+	Pheophorbide a	1.39706	0.419121	0.0245496	593.272	37.223		C18021	Organoheterocyclic compounds	Tetrapyrroles and derivatives	Chlorins	183257	184522	155169	82662.6	90092.2	50432.6	37646.5	25412.3	35302.1	38545.5	119683	56131.1	28093.7	22925.9	14796.9	15655	16234.9	10666.5	58102.6	58053.2	62259.2
NEG75	M447T165	[M-H]-	Plantaginin	6.47549	0.0190377	0.0245923	447.087	165.173		C17056	Phenylpropanoids and polyketides	Flavonoids	Flavonoid glycosides	1.22861e+06	210209	189781	471991	259612	276288	14005.7	8434.65	9593.21	6916.13	8899.34	2343.69	2031.18	2148.5	2530.19	3529.3	2463.44	3099.53	121652	113146	121805
NEG76	M149T249	(M-H)-	D-Lyxose	1.65127	0.486522	0.024605	149.044	249.25		C00476				95024.1	43043.9	34724.5	50898.9	58666.1	30025.2	24892.9	23545.8	20735	23719.3	18400.2	40687.8	5859.97	2206.5	4309.16	5276.67	5266.63	4704.55	22560.7	22560.7	22677.9
POS57	M429T247	[M+NH4]+	Carfentrazone-ethyl	1.006	0.11724	0.0253836	429.056	247.15		C11094	Organoheterocyclic compounds	Azoles	Triazoles	67182.7	17241.2	3806.8	66847.6	60840.9	7929.82	4341.49	4524.97	4907.03	1788.23	3488.24	7194.05	3867.46	4371.02	915.389	2025.35	2540.54	4461.45	8623.24	8547.51	8622.86
NEG77	M180T299	[M-H]-	Tyrosine	1.94655	0.739537	0.0262552	180.065	298.868	HMDB0000158	C00082	Organic acids and derivatives	Carboxylic acids and derivatives	Amino acids, peptides, and analogues	195628	162882	195312	182761	111921	159684	175108	118609	110890	117170	125088	98726.9	102437	144351	130679	106245	115750	156656	120615	115536	118388
POS58	M203T255	(M+H)+	NG,NG-dimethyl-L-arginine(ADMA)	1.44265	0.151065	0.0272309	203.149	254.952						125368	42389.9	2312.23	138251	149350	27480.7	6549.26	7435.8	3829.41	14970.6	5336.69	35167.6	26291.3	1405.98	10681	14935.8	16882.6	7147.17	14694.4	9458.64	9463.05
POS59	M205T462	[M+2H]2+	Phe-Asp-Lys	2.85779	1.99312	0.0273036	205.117	462.413			Organic acids and derivatives	Carboxylic acids and derivatives	Amino acids, peptides, and analogues	286764	177271	113735	283128	311507	230464	284968	386175	580927	436848	284226	822951	444595	257542	469024	359490	579706	191910	384646	380266	384661
NEG78	M609T266	[M-2H]-	Cyanidin 3,5-diglucoside	1.59797	0.0575349	0.0292228	609.138	266.316		C08639	Phenylpropanoids and polyketides	Flavonoids	Flavonoid glycosides	71925.1	10832	11163.8	45844.4	10931.4	17358.1	2875.66	1121.99	1528.46	1658.62	1706.8	777.484	1080.96	321.395	205.381	594.578	376.946	934.867	8820.15	8819.99	8862.39
NEG79	M911T271	[M-H]-	Soyasaponin ii	1.1651	0.629942	0.0294493	911.493	270.866		C12081	Lipids and lipid-like molecules	Prenol lipids	Terpene glycosides	53263.9	33059.7	36572.4	42748	34043.4	35198.5	18973.2	15301.1	28459.2	19155.4	46723.5	19352	22725.2	18926.3	21319.2	36745.2	23959.3	55384.9	31242	31095.7	31242
NEG80	M403T449	(M+NH4-2H)-	2'-Deoxycytidine diphosphate (dCDP)	1.65007	5.63281	0.0310438	403.038	448.662	HMDB0001245	C00705	Organic oxygen compounds	Organic oxoanionic compounds	Organic pyrophosphates	1182.59	543.646	1348.05	1291.48	804.73	30825.1	38467	43152.7	9630.29	46190.5	284.956	65031.3	8014.27	25753.1	8753.79	4833.99	401.284	19058.4	33551.3	35429	33557.9
POS60	M282T35	[M+H]+	Oleamide	18.3619	1.1746	0.0324534	282.279	35.23	HMDB0002117	C19670	Lipids and lipid-like molecules	Fatty Acyls	Fatty amides	4.40387e+07	6.6055e+07	5.69937e+07	5.16949e+07	6.18719e+07	6.8931e+07	6.77904e+07	6.49349e+07	6.73756e+07	6.52457e+07	7.03777e+07	7.49e+07	7.22604e+07	5.88316e+07	6.49319e+07	6.46661e+07	5.20212e+07	5.57157e+07	6.37061e+07	6.37062e+07	6.35538e+07
NEG81	M299T151	[M-H]-	Salidroside	1.13566	0.301564	0.0355656	299.094	151.411		C06046	Organic oxygen compounds	Organooxygen compounds	Carbohydrates and carbohydrate conjugates	33317.7	20707.2	3823.16	22353.2	18164.5	6143.71	1758.23	1422.74	9550.3	4009.57	437.082	14338.4	986.163	104.924	882.716	1233.24	1492.05	283.333	6066.26	5232.02	5251.43
POS61	M203T241	[M+H]+	L-alanyl-l-norleucine	1.82248	0.224994	0.0389961	203.138	241.268			Organic acids and derivatives	Carboxylic acids and derivatives	Amino acids, peptides, and analogues	236103	78139.3	33190.2	293090	229961	22542.9	24488.5	23154.7	20971.2	28761.6	36764.6	66785	57068.6	18744.3	18545.5	14981.6	48098.8	59431.5	57534.4	56386.4	57638.7
NEG82	M154T435	(M-H)-	L-Histidine	5.97068	0.455451	0.0413949	154.061	434.722	HMDB0000177	C00135	Organic acids and derivatives	Carboxylic acids and derivatives	"Amino acids, peptides, and analogues"	1.00423e+06	921694	251232	1.10474e+06	195941	842781	354500	494360	159744	383663	310842	264721	48464.8	222357	152883	172956	231143	39945.8	403103	409305	248547
POS62	M220T240	[M+H]+	Pantothenic acid	4.80192	1.37888	0.0429515	220.118	240.035	HMDB0000210	C00864	Organic acids and derivatives	Carboxylic acids and derivatives	Amino acids, peptides, and analogues	1.95709e+06	1.65542e+06	1.70676e+06	1.69938e+06	1.81292e+06	1.69326e+06	2.08892e+06	3.29174e+06	3.07858e+06	2.09838e+06	1.42729e+06	2.52751e+06	2.32474e+06	1.65629e+06	1.95653e+06	2.087e+06	2.92299e+06	1.69433e+06	1.97823e+06	1.97822e+06	1.98682e+06
NEG83	M222T314	[M-H]-	N-acetyl-d-galactosaminitol	1.89133	1.72816	0.0431382	222.097	313.749			Organic oxygen compounds	Organooxygen compounds	Carbohydrates and carbohydrate conjugates	70325.5	29360	29720.5	55225.8	36978.1	26888.3	48180	62421.7	98590.6	70241.5	42100.1	107911	72051.3	45510	70357.6	57873.8	87297.6	38164.6	52353.5	52353.3	52228.5
NEG84	M131T151	[M-H]-	Ethylmalonic acid	1.09294	0.543343	0.0433199	131.034	151.464	HMDB0000622		Lipids and lipid-like molecules	Fatty Acyls	Fatty acids and conjugates	40794.2	29906.6	12609.1	30848.7	23824.7	19978.8	9792.58	14455.7	20090.6	14024.7	1922.45	25541.6	7931.86	1505.33	6232.59	4956.15	9248.51	1185.17	17709.5	17840.1	17546.6
NEG85	M942T283	[M-H]-	Soyasaponin i	1.34235	0.689588	0.0443269	941.506	283.427		C08983	Lipids and lipid-like molecules	Prenol lipids	Terpene glycosides	92697.4	56294.1	59294.3	73056.1	55427	57897.3	41304	28393.8	49084.7	35150.1	74712.6	43511.9	41481.4	40494.4	41535	65170	45913.9	91623.4	54320.9	53897.7	54318.5
NEG86	M233T32	[M-H]-	Valerenic acid	1.01371	1.21326	0.0446668	233.153	32.1445		C09743	Lipids and lipid-like molecules	Prenol lipids	Sesquiterpenoids	40970.1	47642.1	36549.5	47120.5	53246.8	45723.3	56299.3	58553	40314.9	53096.2	66336.9	54498.1	37881	41968.4	49771.1	56358.9	56363.2	60121.7	47323.2	47158.9	49278
NEG87	M391T346_1	[M-H]-	Shanzhiside	2.96417	2.84388	0.0465748	391.101	345.809		C17066	Lipids and lipid-like molecules	Prenol lipids	Terpene glycosides	36018.4	62820.5	38020.5	18089.6	84148.1	11035.3	83533.5	111623	69310.9	117719	58103.9	271056	38297.1	16247.2	10044.9	92315.9	32870.3	27204.7	68253	66534.6	69031.9
POS63	M263T218	[M+H]+	Phe-pro	1.8764	0.601774	0.0473368	263.138	218.128	HMDB0011177		Organic acids and derivatives	Carboxylic acids and derivatives	Amino acids, peptides, and analogues	228529	381493	405517	294951	208302	465178	287099	245108	105231	166290	315642	74530.9	298235	402317	460900	403876	204698	847839	311194	314927	311210
POS64	M255T429	[M+H]+	N-(4-fluorobenzoyl)-5-amino-1h-indole	1.63939	0.340772	0.0473501	255.096	428.819			Benzenoids	Benzene and substituted derivatives	Benzoic acids and derivatives	96300.7	279159	85544.8	98932.7	257945	40507.3	42959	69294.1	63709.4	40830	9802.47	65920.2	25510.7	18995.6	15808.4	16542.4	18709.1	10673.1	72367.5	66002.4	73327.6
POS65	M256T35	[M+H]+	Palmitamide	2.60995	1.04999	0.0482433	256.263	35.275	HMDB0012273		Lipids and lipid-like molecules	Fatty Acyls	Fatty amides	3.46972e+06	3.54375e+06	3.18005e+06	3.49904e+06	3.37337e+06	3.6977e+06	3.5635e+06	3.65462e+06	3.58427e+06	3.76351e+06	3.59216e+06	3.64363e+06	3.70499e+06	3.42839e+06	3.68523e+06	3.68342e+06	3.46379e+06	3.76692e+06	3.59654e+06	3.54971e+06	3.58764e+06
NEG88	M146T407	[M-H]-	Glutamic acid	5.42729	0.790552	0.0497288	146.047	407.244	HMDB0000148	C00025	Organic acids and derivatives	Carboxylic acids and derivatives	Amino acids, peptides, and analogues	2.12267e+06	1.57084e+06	1.59181e+06	1.69252e+06	1.49107e+06	1.21897e+06	1.30479e+06	1.08663e+06	1.26284e+06	1.24195e+06	1.07265e+06	1.68991e+06	937577	862947	710958	840755	1.07117e+06	799975	1.27641e+06	1.24312e+06	1.2429e+06

## Sheet: C4M_vs_ACM
正负离子	ID	adduct	Name	VIP	Fold change	p-value	m/z	rt(s)	HMDB	KEGG	SuperClass	Class	SubClass	ACMa1	ACMb2	ACMc3	ACMd4	ACMe5	ACMf6	B2Ma1	B2Mb2	B2Mc3	B2Md4	B2Me5	B2Mf6	C4Ma1	C4Mb2	C4Mc3	C4Md4	C4Me5	C4Mf6	QC-1	QC-2	QC-3
NEG1	M93T377	[M-H]-	Phenol	2.28381	0.14674	9.36178e-09	93.0454	377.455	HMDB0000228	C00146	Benzenoids	Phenols	1-hydroxy-4-unsubstituted benzenoids	84649.2	79992.8	69796.3	83475.9	98907.1	76995.2	22079.8	28272.4	25203.4	23934.5	19096.7	59283.2	11597.8	9892.66	9234.96	15514.4	12413.3	13809.4	49147	46305.2	46333.1
NEG2	M137T377	(M-H)-	Urocanic acid	2.24973	0.186427	1.01147e-07	137.035	377.455	HMDB0000301/HMDB0034174	C00785	Organoheterocyclic compounds	Azoles	Imidazoles	88101	84971.4	74364.2	93177	103356	75120.5	26071.3	33024	25142.4	29649.9	22160.6	63266.6	12187.8	18983.7	10454.1	28158.7	13524.5	13463.5	49617.7	49620.5	49947.2
NEG3	M209T456	[M-H]-	D-Galactarate	2.96763	0.0727545	2.85337e-07	209.029	456.428	HMDB0000639	C00879	Organic oxygen compounds	Organooxygen compounds	Carbohydrates and carbohydrate conjugates	143046	144172	91276.5	106224	137574	143295	20014.1	9044.41	41101.8	13129.9	33214.4	15426.2	4858.34	21524.5	5668.91	2691.7	6142.7	14813.9	45990.6	28140.1	46066.7
NEG4	M290T369	[M-H]-	N-fructosyl pyroglutamate	2.78197	0.180495	8.91446e-07	290.085	368.581			Organic acids and derivatives	Carboxylic acids and derivatives	Amino acids, peptides, and analogues	161355	112949	109835	151012	114970	148119	54095.2	26476.1	40633.6	22120.1	48332.4	22801.7	37267.9	11234.7	14231.3	29736.9	20770.5	30837.3	70209.8	64414.8	70198
NEG5	M365T38	[M-H-H2O]-	17,20-dimethylprostaglandin f1.alpha.	1.96155	0.246812	1.41066e-06	365.264	37.7895			Lipids and lipid-like molecules	Fatty Acyls	Eicosanoids	95796.1	69542.3	73547.8	75141.2	55070.8	81588.6	30456.7	18634.2	30874.7	28516.5	37600.3	25412.1	21594.8	16823	18329.6	14842.9	18990.4	20654.1	34148.8	34150.8	33867.1
NEG6	M153T82	(M-H)-	Gentisic acid	4.59695	0.0744624	1.56772e-06	153.018	82.427	HMDB0000152	C00628	Benzenoids	Benzene and substituted derivatives	Benzoic acids and derivatives	319898	258429	215609	407120	287252	348213	46940.1	91013.7	48373	52355.6	60235	53092	28919.5	2742.28	6562.67	31293.2	31460	35774.2	119807	128703	120074
NEG7	M503T449	[M-H]-	Maltotriose	2.14557	0.180081	1.7996e-06	503.156	448.685	HMDB0001262	C01835	Organic oxygen compounds	Organooxygen compounds	Carbohydrates and carbohydrate conjugates	98546.8	90869.1	88114	68232.6	59399.3	72497.3	47134.6	56171.9	74804.6	31395.2	41571.2	45499.2	17829.1	9055.49	9936.42	13961.5	11059.7	24175.1	47453.3	46089	47452.7
NEG8	M834T176	[M-H]-	Pi 34:2	1.34538	0.479229	2.10827e-06	833.507	176.443			Lipids and lipid-like molecules	Glycerophospholipids	Glycerophosphoinositols	66905.5	70651.1	67129.3	60455.2	61738.7	55193.1	39471.3	70286.8	40725.6	48327.7	26686.8	69521.9	23020.4	31713.4	27104.9	25906.1	37061.1	38294.6	47411.9	47378.6	48835.8
NEG9	M665T488	[M-H]-	Maltotetraose	3.00571	0.0585324	3.18249e-06	665.209	487.863	HMDB0001296	C02052	Organic oxygen compounds	Organooxygen compounds	Carbohydrates and carbohydrate conjugates	131878	166664	166846	99509.5	92913.1	118734	71442.9	91445.4	95226.1	64408.8	69779	62067.2	1871.3	7156.88	8359.02	9998.69	6925.15	11142	69984.7	71055.6	71055.6
NEG10	M111T83_2	[M-H]-	Uracil	9.1469	0.13874	4.74239e-06	111.02	82.73	HMDB0000300	C00106	Organoheterocyclic compounds	Diazines	Pyrimidines and pyrimidine derivatives	928574	1.72381e+06	1.19738e+06	1.41526e+06	1.28224e+06	1.68888e+06	866360	570474	1.15649e+06	870687	570981	1.17405e+06	298553	107698	341769	107813	242719	44134.3	909587	899216	909571
NEG11	M113T378	[M-H]-	Dihydrouracil	2.31917	0.392935	4.7472e-06	113.035	377.912	HMDB0000076	C00429	Organoheterocyclic compounds	Diazines	Pyrimidines and pyrimidine derivatives	151623	172745	135625	155761	111089	128462	85046.4	59776.7	47843.1	69563.6	61108.7	71215.3	59155.1	55601.7	45616.4	44459.1	62575	68671.6	92007.3	92308	92192
NEG12	M114T378_1	(M-H)-	Maleamic acid	1.46968	0.412902	5.84553e-06	114.019	377.933						67129	71163.3	56351.7	67128.1	50561	54251.9	36558.5	29140.6	20430.1	31394.2	31030.6	33382.8	28700.6	22313.5	19714.4	19085.3	28530.6	33019.2	40185.6	40247.3	40282
NEG13	M131T378	[M-H]-	Asparagine	3.36382	0.406106	8.55531e-06	131.046	377.738	HMDB0000168	C16438	Organic acids and derivatives	Carboxylic acids and derivatives	Amino acids, peptides, and analogues	337249	381042	307759	348298	241595	278581	185637	131849	103698	156586	130869	162503	151010	117881	110554	97305.6	141244	151383	205010	204107	205014
NEG14	M151T210_2	[M-H]-	Xanthine	8.68025	0.0546617	1.29092e-05	151.026	209.779	HMDB0000292	C00385	Organoheterocyclic compounds	Imidazopyrimidines	Purines and purine derivatives	1.30285e+06	1.42085e+06	910449	1.18878e+06	1.05082e+06	563494	337870	515268	30864.4	452031	185417	943212	85586.2	52684.2	12320.2	24587.9	168508	8183.75	537905	521378	537920
NEG15	M147T234	[M-H]-	Mevalonic acid	1.13735	1.80752	1.39104e-05	147.065	233.849	HMDB0000227	C00418	Lipids and lipid-like molecules	Fatty Acyls	Fatty acids and conjugates	13042.4	11352.2	13723.3	13435.8	10895.2	13508.6	18275.4	15443.3	26408.7	13235	18027.1	15588.6	20467.2	23221.9	19601.7	25384.9	27174.7	21443.7	16457.8	16456.9	17325.3
NEG16	M206T267	[M-H-NH3]-	3-hydroxykynurenine	1.37556	0.0390877	1.57221e-05	206.044	266.662	HMDB0000732	C02794	Organic oxygen compounds	Organooxygen compounds	Carbonyl compounds	13884.2	22132.7	25975.6	29656.2	29642.4	37710.7	3569.51	4632.29	4068.17	2517.45	4985.32	778.361	875.783	701.3	600.655	1198.85	1177.69	1660.74	10882.8	10875.3	11180.8
NEG17	M229T451	[M-H]-	D-ribose 1-phosphate	2.38831	0.195095	2.15428e-05	229.01	450.907	HMDB0001489	C00620	Organic oxygen compounds	Organooxygen compounds	Carbohydrates and carbohydrate conjugates	84539	143445	121290	99505.3	99295.6	87966.8	47757.1	65261.9	18997.3	62518.7	11605.7	93844.9	28749.3	14501.5	6483.08	19312	50028.4	5014.25	60002.9	60071.6	59926.8
NEG18	M89T432	[M-H]-	Oxalate	2.58482	3.40765	2.56027e-05	88.9877	432.286	HMDB0002329	C00209	Organic acids and derivatives	Carboxylic acids and derivatives	Dicarboxylic acids and derivatives	11490.1	25979.4	30793.7	31921.5	14062.7	40900.7	38896.5	42782.8	60608	23820.8	62657.1	26047.9	97645.4	75157.7	64817	79705.1	110753	100612	44573.7	50517.6	46979.6
NEG19	M211T450	[M-H-C4H5ON3]-	Cytidine 3'-monophosphate	1.02798	0.263933	2.77763e-05	210.999	450.277		C05822				20164.8	29465.8	25136.4	19942.7	18303.6	16985.2	14792.5	15431.6	7354	14445.7	8702.73	23934.3	5969.89	5460.31	2942.03	2712.92	9087.68	8138.1	13090.5	13089	13318.5
NEG20	M293T408_2	(2M-H)-	L-Glutamate	1.01076	0.201005	3.06742e-05	293.096	408.331	HMDB0000148	C00025	Organic acids and derivatives	Carboxylic acids and derivatives	"Amino acids, peptides, and analogues"	27071.7	16864.5	17848.2	16781.2	22009.1	12330.1	7778.39	4837.73	6694.46	5022.2	6869.19	10683.7	4951.28	4094.79	2697.54	3522.88	4070.48	3357.38	8825.77	8682.3	8675.06
NEG21	M163T293	[M-H]-	L-fucose	1.35584	0.242121	4.56327e-05	163.06	293.314	HMDB0062489	C01019	Organic oxygen compounds	Organooxygen compounds	Carbohydrates and carbohydrate conjugates	47579.9	35782	20467.7	39354.6	42818.6	32069.4	2761.21	6114.1	1501.16	4496.25	2014.55	12863.5	12464.6	5414.82	7674.36	9114.1	11667.2	6464.87	15309.2	15083.1	15308.7
NEG22	M165T363	[M-H]-	D-arabinonic acid	5.06103	0.164622	5.45635e-05	165.039	363.446	HMDB0000539	C00878	Organic oxygen compounds	Organooxygen compounds	Carbohydrates and carbohydrate conjugates	668606	379071	308908	432884	486580	340958	168147	84190.8	178634	154543	99246.7	265427	90259.1	33187.7	42644.9	89791.3	71795.2	103139	184317	194438	184400
NEG23	M588T468	[M-H]-	Gdp-l-fucose	1.20107	0.363336	5.57395e-05	588.069	468.418	HMDB0001095	C00325	Nucleosides, nucleotides, and analogues	Purine nucleotides	Purine nucleotide sugars	49142.7	34096.6	44574.4	39098.7	34177	27733.1	20314.9	15871.1	21377.8	19136.4	13101.3	36229.6	17541.6	13105.3	10107.3	11905.2	20627.9	9852.1	22981.2	23029.9	23052.9
NEG24	M129T108	[M-H]-	Glutaconic acid	2.27299	0.0405545	6.15981e-05	129.018	107.678			Organic acids and derivatives	Carboxylic acids and derivatives	Dicarboxylic acids and derivatives	61885.1	120936	83197.7	58931.1	44991.7	75471.2	2221.21	2803.29	3491	2950.28	2301.5	5525.69	3496.28	2854.16	2804.54	2910.14	3027.68	2970.69	16578.7	16522.6	21144.6
NEG25	M431T180	[M-H]-	Apigenin 7-glucoside	3.15111	0.0244845	6.30049e-05	431.093	180.022	HMDB0037340	C04608	Phenylpropanoids and polyketides	Flavonoids	Flavonoid glycosides	231885	139961	106674	125605	138512	86394.2	27781.1	16961.9	26237.1	20979.1	27180.8	19347.1	4088.51	2159.29	2180.34	3870.78	4552.97	3446.48	48225.7	48223.8	49306.8
NEG26	M127T373	[M-H]-	Dihydrothymine	3.06645	0.526555	7.70446e-05	127.051	372.965	HMDB0000079	C00906	Organoheterocyclic compounds	Diazines	Pyrimidines and pyrimidine derivatives	404455	489815	457929	546627	409236	398679	349471	201425	223517	226328	232654	279983	289813	194149	195647	189644	322673	233321	316727	316727	318229
NEG27	M115T418	[M-H]-	Maleic acid	3.8385	0.612324	8.47899e-05	115.004	417.772	HMDB0000176	C01384	Organic acids and derivatives	Carboxylic acids and derivatives	Dicarboxylic acids and derivatives	1.16544e+06	1.11478e+06	1.10399e+06	1.04419e+06	861107	984243	742684	843873	623151	812932	672172	895038	686739	657209	451300	614716	793673	637925	842280	840402	840415
NEG28	M145T373_2	[M-H]-	Glutamine	5.2276	0.592092	9.10248e-05	145.062	373.003	HMDB0000641	C00064	Organic acids and derivatives	Carboxylic acids and derivatives	Amino acids, peptides, and analogues	1.82691e+06	2.01705e+06	2.05989e+06	2.26848e+06	1.76506e+06	1.83734e+06	1.54355e+06	982515	1.12452e+06	1.14356e+06	1.12235e+06	1.34834e+06	1.41904e+06	973461	991703	948838	1.52212e+06	1.11657e+06	1.51868e+06	1.53562e+06	1.53559e+06
NEG29	M131T94	(M-H)-	Hydroxyisocaproic acid	1.78561	0.153871	9.34005e-05	131.07	94.451	HMDB0000624	C03264	Lipids and lipid-like molecules	Fatty Acyls	Fatty acids and conjugates	76381.5	65675	25259.4	55947.8	63465.5	44355.9	36503.8	33116.9	16305.7	21813.8	47282.6	98064.4	6096.45	9042.89	8944.19	6698.69	7714.37	12447.8	26112.9	25518.7	28777
NEG30	M261T476	[M-H]-	D-mannitol 1-phosphate	9.14348	0.372281	0.00012016	261.038	476.395	HMDB0001530	C00644	Organic oxygen compounds	Organooxygen compounds	Carbohydrates and carbohydrate conjugates	1.66473e+06	2.76216e+06	2.67546e+06	1.66965e+06	2.81072e+06	2.52599e+06	89977	306691	27933.6	257392	68826.5	886329	773543	918799	417243	1.10425e+06	965760	1.07281e+06	1.23741e+06	1.24098e+06	1.23741e+06
NEG31	M131T133	[M-H]-	6-hydroxyhexanoate	6.17033	0.148096	0.000126546	131.071	132.811	HMDB0012843	C06103	Organic acids and derivatives	Hydroxy acids and derivatives	Medium-chain hydroxy acids and derivatives	604812	944504	367668	866277	460477	708599	449898	419022	128484	290640	384020	1.10433e+06	66211	96379.7	98836.3	69376.4	96285.2	158238	411226	411245	400913
NEG32	M245T82	[M-H]-	2-chloro-2'-hydroxy-4'-methylbenzophenone	1.09756	0.119957	0.00013329	245.027	81.608			Benzenoids	Benzene and substituted derivatives	Benzophenones	9503.98	26802.8	25187.9	18662.3	15062.8	23946.7	11707.3	9522.3	14902.2	12980.9	8995.74	11138.5	4820.01	1037.36	6178.13	846.231	833.915	579.242	12354.3	12354	12692.8
NEG33	M395T268	[M-H]-	Gartanin	1.05742	2.52817	0.000141747	395.132	267.663	HMDB0030700	C10063	Organoheterocyclic compounds	Benzopyrans	1-benzopyrans	4802.44	6529.84	9164.67	5024.18	4606.83	10162.7	17352.5	15910.9	23029.9	11047.2	17015.9	9648.17	18923.8	13305.1	12979	20046.8	15636	20971.3	10731	10731	10724.5
NEG34	M146T407	[M-H]-	Glutamic acid	5.8807	0.539166	0.000203409	146.047	407.244	HMDB0000148	C00025	Organic acids and derivatives	Carboxylic acids and derivatives	Amino acids, peptides, and analogues	2.12267e+06	1.57084e+06	1.59181e+06	1.69252e+06	1.49107e+06	1.21897e+06	1.30479e+06	1.08663e+06	1.26284e+06	1.24195e+06	1.07265e+06	1.68991e+06	937577	862947	710958	840755	1.07117e+06	799975	1.27641e+06	1.24312e+06	1.2429e+06
NEG35	M153T55	[M-H]-	2,3-dihydroxybenzoic acid	2.50217	0.119238	0.000239738	153.018	54.628	HMDB0000397	C00196	Benzenoids	Benzene and substituted derivatives	Benzoic acids and derivatives	161572	78760.1	44476.4	103857	122731	102183	32578.4	39216.8	25735.2	15642.2	4947.87	24227.2	8253.77	10499.1	11251.6	14327.4	14258.9	14571.2	53129	51299.1	53263.9
NEG36	M173T357	[M-H]-	N-.alpha.-acetyl-l-ornithine	8.98907	5.70529	0.000315271	173.092	356.659	HMDB0003357	C00437	Organic acids and derivatives	Carboxylic acids and derivatives	Amino acids, peptides, and analogues	226329	169612	141035	221236	170222	130829	315318	292526	476121	266142	327515	477683	1.19225e+06	925061	987877	688534	1.64437e+06	605313	448935	449138	448649
NEG37	M860T196	[M-H]-	Pi(16:0e/15-hete)	6.06704	1.73951	0.000321163	859.526	196.169			Lipids and lipid-like molecules	Glycerophospholipids	Glycerophosphoinositols	349978	538651	401039	364744	460668	297569	366938	527304	500092	563041	216946	538832	585290	629992	635103	853962	695592	796884	587868	627130	587604
NEG38	M135T335	[M-H]-	L-threonate	3.35892	0.167855	0.000321843	135.029	335.329	HMDB0000943	C01620	Organic oxygen compounds	Organooxygen compounds	Carbohydrates and carbohydrate conjugates	291413	209907	308610	181683	99628.8	168287	44859.1	35334.1	29003.3	23698.2	47485.2	60456.3	32284.4	24723.4	29780.7	31788.9	31403.1	61437.8	58937.5	56359	56330
NEG39	M463T254	[M-H]-	Isoquercitin	1.10176	0.0161686	0.000349498	463.082	254.425	HMDB0037362	C05623	Phenylpropanoids and polyketides	Flavonoids	Flavonoid glycosides	22434.6	12409.3	17362.4	25743.4	4597.46	23937.6	328.845	433.551	109.045	284.108	1041.47	1952.4	753.948	184.041	180.671	281.675	260.812	60.5612	2027.9	1917.8	1922.7
NEG40	M102T407_2	[M-H]-	Dimethylglycine	2.7693	0.474835	0.000462908	102.056	407.201	HMDB0000092	C01026	Organic acids and derivatives	Carboxylic acids and derivatives	Amino acids, peptides, and analogues	392741	274618	267563	297923	257657	184962	206029	167071	212571	200477	158141	306408	143390	130325	105674	125660	165635	124885	203305	204601	203305
NEG41	M175T103	(M-H2O-H)-	2-keto-D-Gluconic acid	1.4037	0.0878078	0.000478626	175.023	102.936		C06473				55430.1	22792.2	16604.8	36449.8	27435.6	28061	1746.6	2569.9	2027.22	2568.43	2476.54	1929.14	6184.24	2429.09	2764.53	1613.39	1559.11	1849.81	10847.8	11143.3	11131.6
NEG42	M131T151	[M-H]-	Ethylmalonic acid	1.18638	0.196627	0.000519953	131.034	151.464	HMDB0000622		Lipids and lipid-like molecules	Fatty Acyls	Fatty acids and conjugates	40794.2	29906.6	12609.1	30848.7	23824.7	19978.8	9792.58	14455.7	20090.6	14024.7	1922.45	25541.6	7931.86	1505.33	6232.59	4956.15	9248.51	1185.17	17709.5	17840.1	17546.6
NEG43	M128T407_2	[M-H]-	L-pyroglutamic acid	3.18074	0.535169	0.000534705	128.035	407.133	HMDB0000267	C01879	Organic acids and derivatives	Carboxylic acids and derivatives	Amino acids, peptides, and analogues	677830	468714	474395	536154	457152	488967	361846	292059	363977	336502	402260	513340	391381	217931	182648	220435	297779	350568	353725	351676	351641
NEG44	M205T474	[M-H]-	Homocitrate	2.67093	0.290374	0.000547296	205.034	473.895	HMDB0003518	C01251	Organic acids and derivatives	Carboxylic acids and derivatives	Tricarboxylic acids and derivatives	254189	149466	94578.5	172746	152195	128918	113532	125523	123872	133445	76425.8	248823	63120.3	36274.3	38005.1	51685.9	57028.1	30349.1	120647	117800	117823
NEG45	M149T249	(M-H)-	D-Lyxose	1.82634	0.0884284	0.000585292	149.044	249.25		C00476				95024.1	43043.9	34724.5	50898.9	58666.1	30025.2	24892.9	23545.8	20735	23719.3	18400.2	40687.8	5859.97	2206.5	4309.16	5276.67	5266.63	4704.55	22560.7	22560.7	22677.9
NEG46	M149T151	[M-H]-	D-arabinose	3.96037	0.130111	0.000588849	149.044	151.13	HMDB0029942	C00259	Organic oxygen compounds	Organooxygen compounds	Carbohydrates and carbohydrate conjugates	399521	289181	115940	338176	273185	145217	85395	99098.8	159010	106614	17624.2	210168	56930.1	15075.3	31110.6	28305.9	63867.6	7841.66	131360	131445	132970
NEG47	M181T294_2	[M-H]-	L-iditol	9.52616	0.345937	0.000682962	181.072	293.78	HMDB0011632	C01507	Organic oxygen compounds	Organooxygen compounds	Carbohydrates and carbohydrate conjugates	3.79146e+06	1.924e+06	1.75382e+06	2.40505e+06	2.10845e+06	2.79752e+06	122458	437054	27846.7	426547	78901.2	1.33212e+06	1.33147e+06	493834	799960	833059	1.11444e+06	540287	1.36549e+06	1.31433e+06	1.36511e+06
NEG48	M313T51_2	[M-H]-	Progesterone	3.76132	0.512861	0.000713709	313.235	50.6455	HMDB0001830	C00410	Lipids and lipid-like molecules	Steroids and steroid derivatives	Pregnane steroids	778714	669936	908789	621276	478146	691207	694716	552216	330740	600946	942123	334669	269685	506935	314510	319952	294379	421922	628534	628746	622408
NEG49	M195T436	(M-H)-	Galactonic acid	1.01906	0.328792	0.000748905	195.049	436.029	HMDB0000565	C00880	Organic acids and derivatives	Hydroxy acids and derivatives	Medium-chain hydroxy acids and derivatives	41864.6	28261.9	28024.1	21986.9	33644.2	14332.9	14636.8	18559.3	20477.8	13384.4	14267.7	18224.5	9381.24	10863.7	11942.6	7009.11	8163.01	7915.04	22885.4	23274.8	23273.5
NEG50	M105T250	[M-H]-	Glyceric acid	1.30256	0.10186	0.000776316	105.019	250.231	HMDB0031818	C00258	Organic oxygen compounds	Organooxygen compounds	Carbohydrates and carbohydrate conjugates	44927.6	34686.7	26374.1	31241.6	16854.2	10046.5	13666.2	7402.48	4772.19	5270.37	5965.82	16429.8	4065.1	1855.07	2301.65	1571.92	5447.35	1477.25	9074.93	8295.2	9082.58
NEG51	M463T215	[M-H]-	Hyperoside	1.52859	0.0422122	0.000777197	463.081	215.281	HMDB0030775	C10073	Phenylpropanoids and polyketides	Flavonoids	Flavonoid glycosides	53468.7	50255.1	43090	12509.8	16808.2	55083.2	2098.91	1827.42	815.928	1556.44	3865.44	4635.84	3325.44	668.606	1109	1765.76	2113.54	777.728	7955.51	7897	7896.68
NEG52	M599T247	[M-H]-	1-octadecanoyl-sn-glycero-3-phospho-(1'-myo-inositol)	1.59653	0.6378	0.00100203	599.314	246.607			Lipids and lipid-like molecules	Glycerophospholipids	Glycerophosphoinositols	353282	411642	313959	377997	394927	305850	277923	334322	245752	269021	290510	407777	239770	235274	295026	158333	275534	172216	292006	285835	290934
NEG53	M371T292	[M-H]-	Arctigenin	4.03399	0.376563	0.00100636	371.134	291.603	HMDB0030087	C10545	Lignans, neolignans and related compounds	Furanoid lignans	Tetrahydrofuran lignans	668400	562608	377211	652415	392950	635396	3641.73	80288.3	1087.16	78623.9	819.901	333396	442045	113559	199437	195829	207964	79675.6	212282	207610	212279
NEG54	M179T305	[M-H]-	D-(+)-mannose	1.97288	0.341967	0.0010601	179.055	304.55	HMDB0062473	C00936	Organic oxygen compounds	Organooxygen compounds	Carbohydrates and carbohydrate conjugates	164336	105635	95087.1	91206.2	92511.6	77890.7	80942.4	70118.8	113147	67420.8	78466.1	149070	57765.5	17720.2	35064.7	30946.6	62046	10756.7	63554.8	64335	63554.3
NEG55	M118T358	[M-H]-	Threonine	1.54207	0.613459	0.00115581	118.05	357.959	HMDB0000167	C00188	Organic acids and derivatives	Carboxylic acids and derivatives	Amino acids, peptides, and analogues	195760	218728	199324	221818	132046	167625	159826	114786	114661	123889	110041	76229.7	120004	135635	123045	76582.9	113893	127301	132299	133578	133577
NEG56	M195T389	[M+OH]-	L-gulono-1,4-lactone	4.34947	0.261619	0.00150643	195.05	388.735	HMDB0003466	C01040	Organoheterocyclic compounds	Lactones	Gamma butyrolactones	643336	414992	229551	485656	381187	224327	84579.6	66406.5	87799.2	54100.6	103308	117971	144012	65820.6	56562.1	70755.7	167562	117692	140719	158388	140244
NEG57	M323T453	[M-H]-	Uridine 5'-monophosphate	4.38438	0.327761	0.00150808	323.026	452.512	HMDB0000288	C00105	Nucleosides, nucleotides, and analogues	Pyrimidine nucleotides	Pyrimidine ribonucleotides	727656	650465	654117	460959	518879	210221	427076	283761	100177	303540	510187	811282	144864	327705	102170	114056	190423	176925	355393	356047	357267
NEG58	M89T229_2	[M-H]-	Dl-lactate	4.01926	0.195959	0.00216426	89.0246	228.905		C01432	Organic acids and derivatives	Hydroxy acids and derivatives	Alpha hydroxy acids and derivatives	496731	288272	206419	363651	415005	89841.7	144876	95987.7	141661	156577	124794	365588	79924.3	53097.6	52837.9	46180.7	97600.7	34827.7	189502	191043	189504
NEG59	M117T153	[M-H]-	2-methyl-3-hydroxybutyric acid	1.85224	0.334405	0.00221386	117.055	153.373	HMDB0000354		Lipids and lipid-like molecules	Fatty Acyls	Fatty acids and conjugates	117011	155463	36320.4	104812	86585.3	95736.4	75194.8	69095.1	56571.8	62669.3	86924.9	162040	27882.4	33184.1	29050.8	30549.5	31917.6	46696.9	63389.3	53982	63352.8
NEG60	M633T374	[M+Cl]-	Phe-met-arg-phe-amide	1.36576	2.57262	0.00246204	633.289	374.081			Organic acids and derivatives	Carboxylic acids and derivatives	Amino acids, peptides, and analogues	14821.2	10085.5	10609.8	12055.2	8677.71	16480.2	16175.4	10588	18214	15148.6	38999.4	9140.17	24664.9	22458.6	25363.3	42039.6	23849.1	48729.8	19561.4	19409.1	19562.2
NEG61	M817T144	[M+Hac-H]-	Pc(16:1e/9-hode)	1.66685	0.628452	0.00270945	816.57	144.287			Lipids and lipid-like molecules	Glycerophospholipids	Glycerophosphocholines	255024	370954	281946	271977	246715	267877	187001	309236	193566	260641	111335	486433	153345	226823	149591	119946	239349	175855	258504	261372	258435
NEG62	M309T38_2	[M-H]-	Eicosenoic acid	1.14173	0.489503	0.0029955	309.276	37.7705		C16526	Lipids and lipid-like molecules	Fatty Acyls	Fatty acids and conjugates	43218.1	47183.6	87518.1	89494.6	59901.2	79506.5	80736.6	71866.1	39145.6	48295.3	59404.3	51649	31475	27705.3	31979.4	47093.4	25932.9	34954.8	67190.3	66370.5	66368.6
NEG63	M565T460_2	[M-H]-	Udp-d-glucose	6.2931	0.423133	0.003719	565.048	459.821	HMDB0000286	C00029	Nucleosides, nucleotides, and analogues	Pyrimidine nucleotides	Pyrimidine nucleotide sugars	1.90397e+06	2.12289e+06	1.61362e+06	1.30819e+06	1.53793e+06	622420	1.34057e+06	1.01124e+06	1.29114e+06	1.31642e+06	1.24414e+06	1.93e+06	725670	726154	516810	353903	1.00377e+06	528020	1.20131e+06	1.20131e+06	1.19564e+06
NEG64	M145T72	[M-H-H2O]-	P-coumaric acid	1.46045	0.256383	0.00377587	145.051	71.564	HMDB0002035	C00811	Phenylpropanoids and polyketides	Cinnamic acids and derivatives	Hydroxycinnamic acids and derivatives	35550.1	27305	33762.5	92961.7	62187.7	61974.3	15821.2	18139	20938.1	29524.5	19007.2	71675.6	6078.92	16165.4	12637.6	10069.3	20823.3	14663.6	47820.7	48827.5	48822.6
NEG65	M431T211	[M-H]-	Genistin	1.2177	0.079279	0.00377656	431.091	211.226		C09126	Phenylpropanoids and polyketides	Isoflavonoids	Isoflavonoid O-glycosides	51228.7	16626.5	14228.4	24849.7	22507.7	12974.7	5186.42	4160.06	5979.89	5474.01	4859.42	3738.6	2507.22	526.391	1870.43	1556.17	2345.55	2484.81	9493.54	9256.61	9255.91
NEG66	M289T475	(M+CH3COO)-	D-Ribose 5-phosphate	1.69299	0.179712	0.00380283	289.03	475.19	HMDB0001548	C00117	Organic oxygen compounds	Organooxygen compounds	Carbohydrates and carbohydrate conjugates	52819.1	114672	75096.7	36001.6	72831.9	22634.4	20495.3	19019.3	5718.15	26142.8	20698.4	138533	12089.2	9004.58	5750.36	8902.99	23923.3	7551.71	32630.9	32631	32691.9
NEG67	M299T151	[M-H]-	Salidroside	1.06344	0.0476744	0.00408652	299.094	151.411		C06046	Organic oxygen compounds	Organooxygen compounds	Carbohydrates and carbohydrate conjugates	33317.7	20707.2	3823.16	22353.2	18164.5	6143.71	1758.23	1422.74	9550.3	4009.57	437.082	14338.4	986.163	104.924	882.716	1233.24	1492.05	283.333	6066.26	5232.02	5251.43
NEG68	M403T447	[M-H]-	Uridine 5'-diphosphate	1.17868	0.369716	0.00444053	402.989	446.789	HMDB0000295	C00015	Nucleosides, nucleotides, and analogues	Pyrimidine nucleotides	Pyrimidine ribonucleotides	24289.7	62824.9	56781.7	31472.1	39790.1	31647.4	38536.9	42904.4	9843.56	45739.1	38584	70312.2	10856.4	26350.3	8261.6	5815.47	20929.2	19035.2	34134.4	34690.9	34142.5
NEG69	M837T143	[M+CH3COOH-H]-	Pc 36:6	1.20114	1.59554	0.0047105	836.535	143.306			Lipids and lipid-like molecules	Glycerophospholipids	Glycerophosphocholines	21227	17260.8	17521	22559.9	19901.5	16309.6	21263.3	21023	21868.7	20023.3	13957.3	31971.1	39451.2	27052.6	26048	26704.3	40198.1	23681.4	26235.6	26237	25817.2
NEG70	M114T309	[M-H]-	Proline	2.19555	0.637528	0.00500152	114.056	309.419	HMDB0000162	C00148	Organic acids and derivatives	Carboxylic acids and derivatives	Amino acids, peptides, and analogues	701295	564616	489697	656400	447648	386779	507680	386780	580063	462343	334492	358557	388121	398255	381003	256169	337735	308410	454188	455504	455507
NEG71	M274T440	[M-H]-	Glu-gln	1.64824	0.54938	0.00553474	274.102	440.071			Organic acids and derivatives	Carboxylic acids and derivatives	Amino acids, peptides, and analogues	148433	158827	171879	214774	122393	92523.1	108158	89428.8	57367.8	81114.5	69582.7	88637.9	85808.7	87190.6	54023.3	60939.7	112420	98910.6	100248	100865	100248
NEG72	M154T435	(M-H)-	L-Histidine	5.71175	0.200839	0.00577843	154.061	434.722	HMDB0000177	C00135	Organic acids and derivatives	Carboxylic acids and derivatives	"Amino acids, peptides, and analogues"	1.00423e+06	921694	251232	1.10474e+06	195941	842781	354500	494360	159744	383663	310842	264721	48464.8	222357	152883	172956	231143	39945.8	403103	409305	248547
NEG73	M186T229	[M-H]-	2-hydroxy-6-methylquinoline-3-carbaldehyde	1.33313	0.0876088	0.00628816	186.044	228.787			Organoheterocyclic compounds	Quinolines and derivatives	Quinolones and derivatives	48984.3	27731.1	13801.6	32692.9	53139.1	3414.34	8007.82	4814.61	8725.12	14969.5	5628.6	43843.2	3845.84	2277.67	1695.28	2032.67	5122.23	775.156	16715.4	16716.2	16391.8
NEG74	M401T398_2	(M+CH3COO)-	Galactinol	3.59774	0.670172	0.00723909	401.128	398.117	HMDB0005826	C01235	Organic oxygen compounds	Organooxygen compounds	Carbohydrates and carbohydrate conjugates	1.77837e+06	1.12713e+06	1.31236e+06	1.48899e+06	1.5565e+06	1.72333e+06	1.16824e+06	1.6744e+06	1.71078e+06	1.40223e+06	1.2662e+06	2.66644e+06	1.14854e+06	574910	957637	1.18878e+06	1.29054e+06	862213	1.35715e+06	1.35711e+06	1.36346e+06
NEG75	M220T260	[M-H]-	N-acetyl-d-mannosamine	1.30752	0.311656	0.00723997	220.081	259.798	HMDB0001129	C00645	Organic oxygen compounds	Organooxygen compounds	Carbohydrates and carbohydrate conjugates	86203	72102.2	34128	33386.5	32552.7	36062.9	35205.2	37735.8	51691.7	36797.5	16741.1	68546.2	24242.9	9312.03	17216.6	13206.7	20343	7441.32	29791.7	28577.4	29774.1
NEG76	M179T261_2	[M-H]-	Alpha-d-glucose	6.20721	0.224666	0.00765543	179.055	261.095	HMDB0003345	C00267	Organic oxygen compounds	Organooxygen compounds	Carbohydrates and carbohydrate conjugates	1.24068e+06	594730	233502	1.24965e+06	1.06424e+06	398859	60176.5	141719	59615	186672	30376	393616	324907	85396.9	132225	184583	251928	95242.2	358837	361869	358834
NEG77	M367T203_2	[M-H]-	3-dehydroepiandrosterone sulfate	1.25207	4.38141	0.00825997	367.174	203.331	HMDB0001032	C04555	Lipids and lipid-like molecules	Steroids and steroid derivatives	Sulfated steroids	6716.79	4045.77	5352.92	3573.22	9035.52	3111.27	17807.4	2948.74	11148.6	5669.55	10666.2	4553.27	26620.7	12991.5	6732.2	26929.2	44808.8	21401.8	10227	10377.8	10231.5
NEG78	M133T418_2	[M-H]-	Malate	2.82208	0.748837	0.00844662	133.016	418.393	HMDB0000156	C00149	Organic acids and derivatives	Hydroxy acids and derivatives	Beta hydroxy acids and derivatives	3.46316e+06	2.05724e+06	2.8981e+06	3.04735e+06	2.65981e+06	2.96747e+06	2.35199e+06	2.65391e+06	1.99972e+06	2.53744e+06	2.15041e+06	2.54171e+06	2.2085e+06	2.29078e+06	1.6679e+06	2.05255e+06	2.42976e+06	2.15049e+06	2.53316e+06	2.53318e+06	2.54595e+06
NEG79	M293T55	(M-H)-	9-OxoODE	3.40183	1.63928	0.0088638	293.209	54.709						129819	175711	163711	178684	123739	162149	169064	114758	171846	177838	247068	127368	181660	200488	228934	264325	273495	381882	200931	195909	195906
NEG80	M300T461	[M-H]-	N-Acetyl-D-Glucosamine 6-Phosphate	1.11859	0.493829	0.00957096	300.046	461.118	HMDB0001367	C04256	Organic oxygen compounds	Organooxygen compounds	Carbohydrates and carbohydrate conjugates	79891.6	81570.4	106058	59490.8	76408.8	29673.9	69032.6	72712	17705	60612.1	50044.3	110228	27381.8	54779.3	26759.9	26200.1	41770.7	36982.4	58324	58415.8	58324.1
NEG81	M149T319	(M-H)-	L-Ribulose	1.13691	0.246969	0.0102062	149.044	318.925						32228.8	24213.7	15457.8	66437	29434.3	20479	11979.8	17954.4	21279.8	14606.3	11964	16696.7	6369.14	5659.71	6334.83	7707.97	9123.52	11296.8	16799.6	16989.5	16798.1
NEG82	M425T487	[M-H]-	L-cysteine-glutathione disulfide	1.67349	0.490573	0.0113756	425.076	486.697			Organic acids and derivatives	Carboxylic acids and derivatives	Amino acids, peptides, and analogues	85815.2	197439	157969	187846	114833	113940	123824	98420.1	52679.6	86331.8	80459.9	292300	63256.5	72434.9	35891	45644.9	138494	65112.6	123171	123163	123967
NEG83	M295T56	(M-H)-	9R,10S-EpOME	4.81818	1.76419	0.0123125	295.225	56.338						162542	374173	246007	253759	188509	376690	337479	222371	558194	328911	544105	201973	469941	389267	408134	499838	335588	722902	359148	357096	357094
NEG84	M606T447_6	[M-H]-	Udp-n-acetylglucosamine	8.65772	0.533439	0.0131527	606.08	447.06	HMDB0000290	C00043	Nucleosides, nucleotides, and analogues	Pyrimidine nucleotides	Pyrimidine nucleotide sugars	2.80518e+06	4.84795e+06	6.05284e+06	3.28628e+06	4.06538e+06	3.08215e+06	5.07941e+06	4.33868e+06	1.53868e+06	4.58084e+06	4.69592e+06	7.30331e+06	1.47364e+06	3.49848e+06	1.65143e+06	1.188e+06	2.19891e+06	2.86665e+06	3.91641e+06	3.91273e+06	3.95008e+06
NEG85	M161T386	[M-H]-	3-hydroxy-3-methylglutaric acid	1.14176	0.641446	0.0145239	161.045	385.592	HMDB0000355	C03761	Lipids and lipid-like molecules	Fatty Acyls	Fatty acids and conjugates	162373	122074	85304.7	98757.2	110917	84314.8	82736.6	208915	131775	113619	67641.4	261968	80502.6	52285.1	73710.2	68228.7	93435.6	57591.4	111326	111880	111325
NEG86	M296T226	(M-H)-	3'-O-methylguanosine	1.5485	8.14064	0.015432	296.096	226.073	HMDB0006038		Nucleosides, nucleotides, and analogues	Purine nucleosides		6176.2	3994.08	3899.4	4957.15	5853.46	1982.85	536.479	4478.02	8538.34	4591.11	4132.11	6721.51	2089.52	36717.1	36255.3	39663.5	82989.7	20967.9	5271.67	13832.8	13729.7
NEG87	M88T344	[M-H]-	Sarcosine	1.15578	0.616397	0.0155256	88.0403	344.444	HMDB0000271	C00213	Organic acids and derivatives	Carboxylic acids and derivatives	Amino acids, peptides, and analogues	133340	110664	153856	120770	61690	120375	121861	90151	67816.3	85669.5	98706.9	61398	65702.3	103275	69819.6	47159.6	54118.8	91830.4	85504.2	85504.1	87532.7
NEG88	M151T237	[M-H]-	Xylitol	2.23334	0.352274	0.0156355	151.06	236.672	HMDB0002917	C00379	Organic oxygen compounds	Organooxygen compounds	Carbohydrates and carbohydrate conjugates	215028	73065.3	75552.3	181289	170844	57544.7	14301.9	16265	25739	18865.1	12470.6	43986.7	44302.7	25770.3	28706.4	77436.2	53239.8	42966.9	60796.2	60545.9	60546
NEG89	M464T186	[M-H]-	Glycocholic acid	3.92947	0.448275	0.0174467	464.31	186.008	HMDB0000138	C01921	Lipids and lipid-like molecules	Steroids and steroid derivatives	Bile acids, alcohols and derivatives	319129	1.0589e+06	797419	483127	503621	544620	561426	471214	303763	452150	427257	1.05294e+06	272750	414407	175613	112275	425291	261338	533138	533137	536440
NEG90	M214T394	[M-H]-	sn-Glycerol 3-phosphoethanolamine	3.04836	0.391375	0.0175215	214.048	394.274	HMDB0000114	C01233	Lipids and lipid-like molecules	Glycerophospholipids	Glycerophosphoethanolamines	149849	291036	621683	242305	252928	399569	544466	169351	181264	233265	916731	390799	105630	130392	58220.2	130851	163083	177889	243949	247923	242636
NEG91	M341T398	[M-H]-	Trehalose	2.69719	0.733902	0.0175997	341.107	398.117	HMDB0000975	C01083	Organic oxygen compounds	Organooxygen compounds	Carbohydrates and carbohydrate conjugates	1.58721e+06	1.09948e+06	1.24607e+06	1.32123e+06	1.38997e+06	1.60218e+06	1.12535e+06	1.62111e+06	1.70254e+06	1.32722e+06	1.22033e+06	2.45538e+06	1.16537e+06	597968	1.00153e+06	1.17585e+06	1.25576e+06	855391	1.34323e+06	1.34516e+06	1.34322e+06
NEG92	M87T137	[M-H]-	Pyruvate	1.69412	2.29633	0.0214967	87.0082	136.586	HMDB0000243	C00022	Organic acids and derivatives	Keto acids and derivatives	Alpha-keto acids and derivatives	2131.65	28616.4	28993.2	27988.4	27814.1	20553.8	103747	64438.9	37852.1	35822.4	98537.4	49171.8	18445	65353.5	73867.3	52789.2	26948.5	75121	23471.3	23467.7	22939
NEG93	M515T399	[M-H]-	Cynarin	1.04634	0.163022	0.0219448	515.136	398.97	HMDB0030093	C10445	Organic oxygen compounds	Organooxygen compounds	Alcohols and polyols	39162	13030.8	5104.09	42469.7	10604.6	15664.5	6484.09	9946.26	13141.1	6434.67	2824.45	12250.5	2962.85	897.957	1351.05	5154.62	5111.85	5068.23	7318.63	9581.37	9556.82
NEG94	M447T165	[M-H]-	Plantaginin	5.3065	0.00599363	0.0231477	447.087	165.173		C17056	Phenylpropanoids and polyketides	Flavonoids	Flavonoid glycosides	1.22861e+06	210209	189781	471991	259612	276288	14005.7	8434.65	9593.21	6916.13	8899.34	2343.69	2031.18	2148.5	2530.19	3529.3	2463.44	3099.53	121652	113146	121805
NEG95	M311T236	[M-H]-	1,3,6-trihydroxy-2-(3-methylbut-2-enyl)xanthen-9-one	1.20876	0.143899	0.023955	311.112	235.8			Organoheterocyclic compounds	Benzopyrans	1-benzopyrans	33745.4	14040.3	7049.76	50208.1	58052.7	7315.71	1274.12	1714.17	1806.61	1601.57	775.794	4889.91	2833.01	2079.83	2756.77	6865.9	6114.52	3872.03	7123.11	7004.36	7048.05
NEG96	M249T230	[M-H]-	Gamma-Glu-Cys	1.0942	0.046514	0.0242359	249.075	229.933	HMDB0001049	C00669	Organic acids and derivatives	Carboxylic acids and derivatives	Amino acids, peptides, and analogues	44294.8	6338.42	4304.58	25461.2	28171.3	4050.52	3122.68	1322.54	2123.47	2316.84	2611.74	10794.4	885.575	590.451	355.951	515.037	1734.28	1157.14	3281.45	3920.04	3910.62
NEG97	M609T266	[M-2H]-	Cyanidin 3,5-diglucoside	1.34246	0.0209106	0.0246325	609.138	266.316		C08639	Phenylpropanoids and polyketides	Flavonoids	Flavonoid glycosides	71925.1	10832	11163.8	45844.4	10931.4	17358.1	2875.66	1121.99	1528.46	1658.62	1706.8	777.484	1080.96	321.395	205.381	594.578	376.946	934.867	8820.15	8819.99	8862.39
NEG98	M181T363	(M+CH3COO)-	D-Threitol	1.41399	0.145181	0.0258532	181.07	363.078	HMDB0004136	C16884	Organic oxygen compounds	Organooxygen compounds	Carbohydrates and carbohydrate conjugates	74771.5	73560.6	9085.53	59796.5	11780.2	12953.9	3879.21	3666.73	2694.08	3369.2	826.864	5447.19	7479.86	4231.9	5500.67	6339.7	5972.4	5601.84	7784.59	7653.33	7784.24
NEG99	M127T97	(M-H2O-H)-	Monomethyl glutaric acid	1.58487	1.49015	0.0287928	127.039	96.986	HMDB0000858		Lipids and lipid-like molecules	Fatty Acyls	Fatty acid esters	17409.6	62869.3	42887.6	49089.7	30639.1	38109.3	154474	78837.2	125025	91286.3	97103.6	101618	54344.8	70935	42260.5	66025.5	67934.4	57632.5	84400.6	73667.9	84687.5
NEG100	M297T37	(M-H)-	Pristanic acid	1.11073	0.519923	0.0296945	297.276	37.189	HMDB0000795		Lipids and lipid-like molecules	Prenol lipids	Diterpenoids	52749.8	92627.3	55297.4	63815.6	46205.4	130027	84413.2	83296.5	37811.2	56808	52287.6	83820.2	34941.7	41176.4	32587.8	28867.7	31689.6	59878.8	41806.9	42244.6	42244.2
NEG101	M297T56	[M-H]-	Ricinoleic acid	5.9615	1.74918	0.0302769	297.241	56.488	HMDB0034297	C08365	Lipids and lipid-like molecules	Fatty Acyls	Fatty acids and conjugates	315472	601669	414855	387501	568469	413270	521735	304490	699269	496715	1.33358e+06	318239	541521	757998	818382	755591	493680	1.35777e+06	567894	565470	565475
NEG102	M265T32	[M-H]-	Zinniol	2.25311	0.70985	0.0338912	265.147	32.025		C10840	Benzenoids	Benzene and substituted derivatives	Benzyl alcohols	1.51074e+06	1.57993e+06	1.10033e+06	930675	1.43964e+06	1.81169e+06	1.62207e+06	1.11538e+06	1.59604e+06	911943	1.71974e+06	1.42706e+06	1.06212e+06	545631	1.04607e+06	1.27304e+06	969777	1.04694e+06	1.62253e+06	1.56646e+06	1.62137e+06
NEG103	M283T47_2	[M-H]-	Octadecanoic acid	5.84295	0.714972	0.0362637	283.263	46.807	HMDB0000827	C01530	Lipids and lipid-like molecules	Fatty Acyls	Fatty acids and conjugates	2.17278e+06	4.40996e+06	4.01356e+06	3.47081e+06	3.28987e+06	4.39826e+06	4.4054e+06	3.53928e+06	3.70354e+06	4.2268e+06	4.76636e+06	2.64762e+06	1.8703e+06	3.5593e+06	2.90813e+06	2.1843e+06	2.24987e+06	2.78248e+06	4.04567e+06	4.02659e+06	3.99314e+06
NEG104	M117T400_2	[M-H]-	Methylmalonic acid	3.6255	0.610316	0.0388678	117.019	400.411	HMDB0000202	C02170	Organic acids and derivatives	Carboxylic acids and derivatives	Dicarboxylic acids and derivatives	1.09572e+06	528265	552952	815234	697179	501280	482537	397527	779402	462347	310450	852630	523045	291821	301685	506021	668025	267008	582030	587660	582013
NEG105	M787T174	[M-H]-	1,2-dioleoyl-sn-glycero-3-phospho-l-serine	3.09194	1.11439	0.0394473	786.522	174.24	HMDB0012390		Lipids and lipid-like molecules	Glycerophospholipids	Glycerophosphoserines	279049	312735	305232	261111	307117	274384	201005	303534	334732	287834	77322.7	314033	331830	292075	335599	288879	357593	332640	298317	286339	294403
NEG106	M73T400	[M-H]-	Propionic acid	1.57994	0.635763	0.0420689	73.0296	400.411	HMDB0000237	C00163	Organic acids and derivatives	Carboxylic acids and derivatives	Carboxylic acids	223746	109773	117005	173107	148153	108734	108691	88303.2	159513	107105	71652.8	189500	113593	63895.7	67672.3	109163	142153	63322.8	127136	128489	127151
NEG107	M242T385	(M+CH3COO)-	Phosphorylcholine	2.69623	0.381231	0.0456975	242.079	384.8	HMDB0001565	C00588	Organic nitrogen compounds	Organonitrogen compounds	Quaternary ammonium salts	118540	280084	574143	150457	185352	234106	442312	100652	111905	132585	767464	258666	80077.3	97400	59243.8	74719.5	99533.7	177144	160881	160883	161834
POS1	M175T345	[M+H]+	N-epsilon-formyl-l-lysine	5.43589	13.0178	3.31844e-10	175.108	344.624			Organic acids and derivatives	Carboxylic acids and derivatives	Amino acids, peptides, and analogues	69163.4	44497.7	32847.7	64208.9	68733.5	108616	231182	415034	266192	153331	295464	308172	798730	967313	875763	850664	802246	757059	403066	403617	388341
POS2	M61T101	[M+H]+	Urea	2.24444	0.489583	1.69784e-08	61.0395	100.794	HMDB0000294	C00086	Organic acids and derivatives	Organic carbonic acids and derivatives	Ureas	403105	407660	443859	468543	440714	413896	279491	341109	354470	320528	335017	371915	211685	190082	212811	210832	247469	189158	340731	340718	338077
POS3	M460T248	[M+Na]+	Lunarine	1.32172	0.107589	1.29886e-07	460.218	248.205		C10603				79411.4	53921.6	53927.2	76725.5	69022.5	70549.7	22133.8	13582	15763.1	10973	18102.4	9164.22	7680.67	6089.95	7630.97	6729.39	4242.18	11045.3	26089.9	25204.4	26094
POS4	M112T342	[M+H-H2O]+	L-pipecolic acid	3.33134	5.9659	1.62239e-07	112.075	342.367	HMDB0000716	C00408	Organic acids and derivatives	Carboxylic acids and derivatives	Amino acids, peptides, and analogues	51374.8	73786.6	54126.8	42727.5	59673	72537.4	149647	193126	111337	162073	144613	173250	248191	396615	388443	381047	356842	342139	210057	206459	206459
POS5	M129T330_2	[M+H-CH2O2]+	4-ketopimelic acid	11.371	23.4238	4.1695e-07	129.066	329.748			Organic acids and derivatives	Keto acids and derivatives	Medium-chain keto acids and derivatives	93599.3	80486.1	307189	109068	80722	257988	2.5871e+06	3.01302e+06	2.57488e+06	3.0784e+06	4.29904e+06	1.52281e+06	3.61679e+06	3.32885e+06	4.43337e+06	4.27031e+06	2.40273e+06	3.70988e+06	1.7749e+06	1.78068e+06	1.78447e+06
POS6	M83T330_2	[M+H-H2O]+	Glutaraldehyde	4.96042	16.3966	1.40416e-06	83.0601	329.748	HMDB0029599	C12518	Organic oxygen compounds	Organooxygen compounds	Carbonyl compounds	32243.1	26299.6	71763.6	33930.4	32261.2	61489	508296	594342	506759	611663	847625	301616	703756	664621	871151	853035	431031	706515	353657	353667	350425
POS7	M295T135	[M+H]+	Glu-Met(o)	1.87253	69.2426	1.86638e-06	295.084	134.918			Organic acids and derivatives	Carboxylic acids and derivatives	Amino acids, peptides, and analogues	2288.49	727.081	856.522	1331.3	1361.44	1968.82	5649.16	5728.11	20710.2	8184.66	13870.5	9334.58	105919	51280.3	96427	107462	117886	111918	30061.6	33281.4	30065.3
POS8	M146T348_2	[M+H]+	G-guanidinobutyrate	6.05197	2.10737	3.46767e-06	146.092	348.431	HMDB0003464	C01035	Organic acids and derivatives	Carboxylic acids and derivatives	Amino acids, peptides, and analogues	984067	452870	725265	979555	727364	683302	1.35653e+06	1.72505e+06	1.48312e+06	1.68309e+06	1.20856e+06	1.41079e+06	1.67231e+06	1.53032e+06	1.75244e+06	1.54636e+06	1.61136e+06	1.48086e+06	1.1878e+06	1.18785e+06	1.17626e+06
POS9	M285T394	[M+H]+	His-Glu	1.01411	0.25869	5.87241e-06	285.118	393.951			Organic acids and derivatives	Carboxylic acids and derivatives	Amino acids, peptides, and analogues	67785.8	54590.6	51254.9	53314.1	47956.5	36107.3	19722	32601.7	11762.2	24285.3	18106.3	49042.4	12014.8	18689.2	10558	9323.64	13340.3	16529.2	30447.1	29959.1	30316.2
POS10	M170T110	[M+H]+	Pyridoxine	1.11386	0.267855	5.88403e-06	170.08	109.814	HMDB0000239	C00314	Organoheterocyclic compounds	Pyridines and derivatives	Pyridoxines	62225.9	65601.7	44968.9	72299.1	55801.4	80297.4	22701.8	23884.6	18143.6	23044.3	19636.7	15714.7	14632.1	21900.6	19154.7	12152.5	12615.3	21649.7	28785	28784.1	28423.6
POS11	M134T63	[M+H-C4H8]+	O-t-butyl-l-threonine methyl ester	1.19027	4.15856	9.1695e-06	134.08	62.915			Organic acids and derivatives	Carboxylic acids and derivatives	Amino acids, peptides, and analogues	22209.4	2271.46	10511.4	9226.82	6349.8	18961	20288.3	6389.93	51641.5	16420.5	13028.4	9152.87	54077.7	50759.8	42324.8	52972.3	53976.3	35033.5	22477	22480.3	22649.4
POS12	M296T299	[M+H]+	Tyr-Asn	1.31398	0.143699	1.03084e-05	296.124	298.784			Organic acids and derivatives	Carboxylic acids and derivatives	Amino acids, peptides, and analogues	62940.9	89250.4	54435.2	71886.9	103333	65388.4	8452.11	4989.03	10143.9	5555.5	22679.5	10082.9	3776.81	12139	17994.9	10230.3	4002.1	16124.1	34177.2	33768	33768.5
POS13	M263T168	[M+H-S2]+	Gliotoxin	1.15233	3.7607	1.40616e-05	263.095	167.839		C10595	Organoheterocyclic compounds	Diazinanes	Piperazines	10343.4	12001.9	17704.1	5430.59	4197.74	25735.5	19843	56575.1	62871.7	41411.1	18666.6	67601.5	47240.7	43682.5	50350.8	47119.5	58541.1	36671.8	30203.9	30224.5	30805.7
POS14	M617T229	[M+Na]+	Kaempferol 3-o-rutinoside	1.48443	0.012275	1.57952e-05	617.145	229.222		C21833	Phenylpropanoids and polyketides	Flavonoids	Flavonoid glycosides	100214	86049.4	52245.5	79420.9	111154	49557	3158.72	3259.34	2863.75	3056.4	2336.73	3520.79	1244.38	849.439	1009.52	1048.49	808.393	915.108	25414.4	24571.6	24573.2
POS15	M129T282	[M+H]+	5-methyl-5,6-dihydrouracil	1.19098	0.176262	1.68117e-05	129.053	281.558	HMDB0000079	C00906	Organoheterocyclic compounds	Diazines	Pyrimidines and pyrimidine derivatives	73532.1	64278.4	35870.2	71000.4	85944.9	64163.9	7766.1	6810.41	437.546	2113.41	8078.27	25594.5	13462.2	4660.93	11177.4	15923.7	16036.2	8326.05	30211.9	30953.3	30951.7
POS16	M132T337	[M+H]+	cis-4-Hydroxy-D-proline	1.26401	0.409222	2.50968e-05	132.065	337.012	HMDB0060460	C03440	Organic acids and derivatives	Carboxylic acids and derivatives	Amino acids, peptides, and analogues	106011	110820	98812.3	134857	152580	98248.6	83134.7	61981.3	97761.8	91290.6	67736.2	96703.2	47730.9	48361.4	43990.1	43421.5	60988.9	42506.9	86853.2	81211.4	80916.1
POS17	M417T289	[M+H]+	Puerarin	1.01434	0.164702	2.60971e-05	417.113	288.686	HMDB0240265	C10524	Phenylpropanoids and polyketides	Isoflavonoids	Isoflavonoid C-glycosides	39749.1	54318.6	28488.2	38497.5	58135.3	58909.8	2378.25	2292.58	1206.82	1241.72	1539.89	14194	10958.1	2533.84	8800.4	7951.3	11057.3	4502.5	28003.7	28508.2	28497.2
POS18	M543T437	[M+K]+	Melezitose	1.47734	0.23457	2.64386e-05	543.13	436.518	HMDB0011730	C08243	Organic oxygen compounds	Organooxygen compounds	Carbohydrates and carbohydrate conjugates	90696	148272	133688	91536.6	94146.6	89248.7	72127.4	99934.6	116732	53118.1	74275.2	68059.2	33236.4	15809.2	17218.9	40273	21110.7	24256.3	75829.8	76636.8	75836.4
POS19	M182T224	(M+Na)+	Pargyline	1.38798	0.0385265	2.782e-05	182.091	224.018	HMDB0015563	C07414	Benzenoids	Benzene and substituted derivatives	Phenylmethylamines	108365	95483	58068.7	52151.9	53100.2	71563.1	3855.89	3084.1	2611.52	1835.99	4451.46	23170.1	2637.6	3528.42	3593.01	807.481	985.097	5351.2	10401.7	9980.39	10392.8
POS20	M602T175	[M+H-H2O]+	1-oleoyl-2-linoleoyl-rac-glycerol	5.57936	1.64139	2.80597e-05	601.516	175.251			Lipids and lipid-like molecules	Fatty Acyls	Lineolic acids and derivatives	1.06044e+06	1.38686e+06	1.00153e+06	938101	1.01716e+06	937875	810484	1.42893e+06	1.48412e+06	1.08978e+06	465894	1.5518e+06	1.60288e+06	2.02324e+06	1.76056e+06	1.61406e+06	1.74845e+06	1.66044e+06	1.17181e+06	1.17171e+06	1.18065e+06
POS21	M705T479_1	[M+K]+	Laminaritetraose	1.14674	0.145347	3.39277e-05	705.181	479.129			Organic oxygen compounds	Organooxygen compounds	Carbohydrates and carbohydrate conjugates	43269.6	71310.1	69473.9	38142	37850.1	63513.9	28015.3	38834	41916.9	30666.2	30425.4	23192.1	9050.28	5743.45	8382.08	9181.05	5414.44	9257.23	28961	30372.6	30366.7
POS22	M156T390	[M+H]+	Histidine	22.9525	0.221172	3.83134e-05	156.077	390.332	HMDB0000177	C00135	Organic acids and derivatives	Carboxylic acids and derivatives	Amino acids, peptides, and analogues	2.49339e+07	2.90984e+07	1.95448e+07	2.99976e+07	3.69969e+07	1.84055e+07	9.44938e+06	6.21738e+06	1.58374e+07	1.21365e+07	8.33119e+06	9.88846e+06	6.73329e+06	5.08362e+06	3.77095e+06	6.70024e+06	8.67325e+06	4.19997e+06	1.81909e+07	1.81908e+07	1.81668e+07
POS23	M168T310	[M+H]+	4-hydroxy-l-phenylglycine	2.53745	0.108018	4.31197e-05	168.076	310.326		C03493	Organic acids and derivatives	Carboxylic acids and derivatives	Amino acids, peptides, and analogues	391429	212741	168060	268269	339467	219729	33083.4	108061	79186.5	65198	25570.8	145440	33318.1	25455.7	23210.8	32528.3	35972.3	22311.5	113592	113106	113109
POS24	M520T184_3	[M+H]+	Lpc 18:2	27.8374	0.634646	4.92038e-05	520.339	184.066			Lipids and lipid-like molecules	Glycerophospholipids	Glycerophosphocholines	1.30478e+08	1.10642e+08	1.41432e+08	1.44915e+08	1.11184e+08	1.28024e+08	1.60412e+08	1.10454e+08	1.38434e+08	1.27518e+08	1.69129e+08	1.19449e+08	8.12105e+07	8.2387e+07	8.26619e+07	6.79945e+07	7.76956e+07	9.46183e+07	1.20853e+08	1.19377e+08	1.1938e+08
POS25	M110T391	[M+H-C6H10O4]+	N-.alpha.-(tert-butoxycarbonyl)-l-histidine	19.5116	0.213989	5.95995e-05	110.071	390.63			Organic acids and derivatives	Carboxylic acids and derivatives	Amino acids, peptides, and analogues	2.40497e+07	1.82448e+07	1.27376e+07	2.10773e+07	2.42439e+07	1.21757e+07	6.3768e+06	4.05673e+06	1.09959e+07	8.01731e+06	5.66462e+06	5.17393e+06	4.48754e+06	3.3842e+06	3.20467e+06	4.41016e+06	5.71996e+06	2.8734e+06	1.19955e+07	1.21385e+07	1.19943e+07
POS26	M213T334	[M+2H]2+	Met-Phe-Lys	2.76609	2.8351	5.97959e-05	213.122	333.652			Organic acids and derivatives	Carboxylic acids and derivatives	Amino acids, peptides, and analogues	82388.6	120233	101801	117631	103555	145782	245988	198087	216991	174339	209145	88210.2	175308	368491	348611	330497	368916	311636	308184	327192	327187
POS27	M463T58	[M+H]+	21h,23h-porphine, 5,15-diphenyl-	1.05502	0.0256732	6.93852e-05	463.181	58.3335			Organoheterocyclic compounds	Tetrapyrroles and derivatives	Porphyrins	47025.7	27463.8	32876.5	32874.8	41195.6	69929.5	25662.8	2741	4710.49	5494.59	6953.48	6952.54	1441.79	620.508	1855.24	654.086	951.944	929.796	13081.2	13405.3	13080.9
POS28	M335T447	[M+H]+	Nicotinamide ribotide	1.41117	0.380554	7.22572e-05	335.062	446.889	HMDB0000229	C00455	Nucleosides, nucleotides, and analogues	Pyridine nucleotides	Nicotinamide nucleotides	122656	181108	126203	117222	97679	145515	110635	129188	52631.1	108449	54608.9	144700	51537.6	61120.9	46970.5	31564.2	63455.2	46135.3	94455.8	89359.4	89560.5
POS29	M95T312	[M+H]+	3-aminopyridine	1.64677	0.161963	8.03318e-05	95.0593	311.93			Organoheterocyclic compounds	Pyridines and derivatives	Aminopyridines and derivatives	182987	126125	72522.4	145104	101668	104037	22723.7	40651	50708.1	31381.7	22635.6	64408.5	19179.1	14591.3	13546.2	19908.5	33521.9	17881.6	66881.5	64216.2	66987
POS30	M298T99	[M+H]+	S-methyl-5'-thioadenosine	3.86636	4.62099	8.45189e-05	298.095	99.2415	HMDB0001173	C00170	Nucleosides, nucleotides, and analogues	5'-deoxyribonucleosides	5'-deoxy-5'-thionucleosides	160320	71585.9	146155	96704.1	93005.3	98237	336992	64257.5	698519	206659	235497	129441	738801	329847	635089	498720	480097	395062	294138	305914	296973
POS31	M611T190	[M+H]+	Candesartan cilexetil	1.23797	0.230739	0.000107953	611.284	189.746		C07709	Benzenoids	Benzene and substituted derivatives	Biphenyls and derivatives	112447	74795.9	91043.3	81604.1	66855.6	44145.7	48163.2	26492.5	36415.7	30964.4	55424.4	39813.8	31414.1	18390.6	15956.3	11205	15995.4	15691.5	42793.5	41649.7	42808.6
POS32	M127T243	[M+H]+	Melamine	1.12449	1.56101	0.000120092	127.097	242.702	HMDB0041922	C08737	Organoheterocyclic compounds	Triazines	1,3,5-triazines	44725.3	61424.8	45606.4	48212.5	39717	47121	58382.4	81668	75246.9	81382.7	60823.7	68816.3	77640.8	82925.2	84037.5	70099.1	66908.8	66096.9	54279.2	51902.6	54302.4
POS33	M765T250	[M+Na]+	Eleutheroside e	1.00685	0.204949	0.000134643	765.254	250.464		C20786				66846.2	64621.9	27650.7	61291.2	45056.9	37472.2	8695.47	11059.8	10653	8356.8	6978.24	9867.63	10705.8	6470.06	8109.81	12281.9	9664.39	14855	23600.7	23784.6	23602
POS34	M130T358_2	[M+H-NH3]+	D-glutamine	4.09362	0.39477	0.000286211	130.049	357.829	HMDB0003423	C00064	Organic acids and derivatives	Carboxylic acids and derivatives	Amino acids, peptides, and analogues	1.02255e+06	1.30925e+06	1.02687e+06	1.55957e+06	1.1654e+06	1.13862e+06	756199	497980	417056	610676	445617	471739	644028	452859	421566	3329.35	713621	615731	823706	823697	832807
POS35	M779T141	[M+H]+	1,2-di-(9z,12z,15z-octadecatrienoyl)-sn-glycero-3-phosphocholine	4.54813	2.11607	0.000335598	778.535	140.565	HMDB0008206		Lipids and lipid-like molecules	Glycerophospholipids	Glycerophosphocholines	453911	456801	482932	570502	421113	421395	468970	587330	617621	518839	392817	863628	1.37069e+06	798332	854374	904442	1.18609e+06	825161	703770	703754	699730
POS36	M625T194	[M+H]+	Grossamide or its isomer (not validated)	1.01576	0.0800203	0.000374472	625.262	193.59						69038.2	49021	47532.8	40694.9	42751.2	11470.2	7598.81	4042.94	6345.57	4387.26	9132.51	5816.47	4489.62	3198.14	3610.58	2486.73	2393.43	4667.45	18295.3	18078.6	18349.3
POS37	M560T224	[M+Na]+	2,3,9,10,11,12-hexahydro-10s-hydroxy-9-methyl-1-oxo-9r,12s-epoxy-1h-diindolo[1,2,3-fg:3',2',1'-kl]pyrrolo[3,4-i][1,6]benzodiazocine-10-carboxylic acid, hexyl ester	2.8386	0.267585	0.000394834	560.236	224.173			Organoheterocyclic compounds	Indoles and derivatives	Carbazoles	347723	263341	565866	500429	364055	677345	779265	258267	523866	396981	921859	312278	150096	107450	110377	112329	114756	132490	393737	384698	384709
POS38	M162T132	[M+H-H2O]+	D-mannosamine	1.50779	17.6223	0.00051202	162.075	132.274		C03570	Organic oxygen compounds	Organooxygen compounds	Carbohydrates and carbohydrate conjugates	10032.4	3545.26	975.768	3971.81	3801.74	1950.89	12239.4	15432.7	26432.6	11561.5	19438	13639.8	117715	43227.3	44530.1	107000	56363.3	58995.6	29122.1	27725.7	27725.3
POS39	M329T97	(M+CH3CN+Na)+	Thiamine	1.33663	0.0784564	0.000521275	329.126	96.9825	HMDB0000235	C00378	Organoheterocyclic compounds	Diazines	Pyrimidines and pyrimidine derivatives	116022	33215.4	51144.1	101479	56947.9	66532.6	27627.7	36772.1	14896.6	28051.7	25749.9	28566.1	3812.53	8404.76	9391.86	774.157	1286.55	9700.89	33615.2	33467.6	40271.3
POS40	M165T427_2	[M+H-H2O]+	D-sorbitol	3.17478	0.335658	0.000928482	165.075	426.778	HMDB0000247	C00794	Organic oxygen compounds	Organooxygen compounds	Carbohydrates and carbohydrate conjugates	313695	707364	697278	374353	780480	740811	24620.8	72408	8056.88	59902.3	16342.6	154152	176768	210379	97766.7	260502	221621	246023	273092	271812	271919
POS41	M271T45	[M+H]+	Genistein	1.51548	0.0618636	0.000945815	271.059	45.215	HMDB0003217	C06563	Phenylpropanoids and polyketides	Isoflavonoids	Isoflav-2-enes	117353	29608	54559.6	120794	156663	86833.2	32236.4	11972.3	40423.6	12936.3	14645.5	12291.2	8828.48	3882.9	1446.24	7506.1	4952.67	8386.68	55255.4	61245.6	61270.8
POS42	M148T310	[M+H]+	4-hydroxyisoleucine	3.22547	6.38915	0.000993331	148.112	310.441		C20802	Organic acids and derivatives	Carboxylic acids and derivatives	Amino acids, peptides, and analogues	18024.1	26094.4	24642.9	10881.7	237526	21864.1	175182	206025	497059	233089	117757	274557	317967	228800	418697	490395	517971	192300	241384	241405	236506
POS43	M502T184	[M+Na]+	1-(1z-hexadecenyl)-sn-glycero-3-phosphocholine	1.40535	0.717654	0.00100239	502.326	184.009	HMDB0010407		Lipids and lipid-like molecules	Glycerophospholipids	Glycerophosphocholines	669051	592946	765499	801404	621326	633693	819896	549135	751451	591571	895809	668220	436591	499192	445718	435787	539096	574456	661631	661208	686548
POS44	M593T37	[M+H]+	Pheophorbide a	1.56537	0.145246	0.00111394	593.272	37.223		C18021	Organoheterocyclic compounds	Tetrapyrroles and derivatives	Chlorins	183257	184522	155169	82662.6	90092.2	50432.6	37646.5	25412.3	35302.1	38545.5	119683	56131.1	28093.7	22925.9	14796.9	15655	16234.9	10666.5	58102.6	58053.2	62259.2
POS45	M263T427	[M+H]+	Sorbitol 6-phosphate	3.28321	0.335997	0.00116812	263.052	426.867		C01096	Organic oxygen compounds	Organooxygen compounds	Carbohydrates and carbohydrate conjugates	327526	762920	744097	396665	843872	809319	24865.3	73248.3	8077.61	61950.6	19113.8	157894	190902	221194	97572.7	288754	249858	256866	288213	285641	285692
POS46	M535T37	[M+H-CH6O2]+	Lappaconitine	2.69528	0.131532	0.00117405	535.267	37.384		C08694	Lipids and lipid-like molecules	Prenol lipids	Diterpenoids	597466	469180	416311	273060	241370	139504	126719	88132.8	105819	83925.3	439112	147025	71480.3	56507.7	36107.9	29062	48123	39788.2	169247	162830	169022
POS47	M100T56_2	[M+H]+	2-piperidone	1.91132	0.54153	0.00119062	100.075	55.7955	HMDB0011749	C10482	Organoheterocyclic compounds	Piperidines	Piperidinones	484076	312358	404159	423988	595567	408051	210189	247851	264197	274917	258721	262315	217105	179876	191455	222675	306032	306106	317167	327484	327377
POS48	M759T141	[M+H]+	1-hexadecanoyl-2-octadecadienoyl-sn-glycero-3-phosphocholine	9.0392	0.646109	0.00161368	758.569	141.249			Lipids and lipid-like molecules	Glycerophospholipids	Glycerophosphocholines	1.44966e+07	1.9067e+07	1.81407e+07	1.55523e+07	1.27293e+07	1.73452e+07	9.97065e+06	1.86336e+07	1.0515e+07	1.41359e+07	7.21119e+06	1.85291e+07	9.34287e+06	1.27363e+07	8.86068e+06	7.35832e+06	1.2302e+07	1.22863e+07	1.41629e+07	1.42445e+07	1.42443e+07
POS49	M615T33_2	[M+Na]+	1-palmitoyl-2-linoleoyl-rac-glycerol	1.18701	0.613613	0.00189607	615.496	33.178			Lipids and lipid-like molecules	Fatty Acyls	Lineolic acids and derivatives	323007	383086	303746	316208	298132	320330	262588	251561	175244	259228	128665	337004	159618	253297	253758	124898	269061	132543	258182	257912	237327
POS50	M123T450	(M+H)+	Nicotinamide	1.99735	0.245667	0.00306368	123.054	449.848	HMDB0001406	C00153	Organoheterocyclic compounds	Pyridines and derivatives	Pyridinecarboxylic acids and derivatives	264006	157680	145767	368108	309395	136182	62649.2	222550	160481	93084.4	41224	343488	154917	35456.7	46053.9	31256	54794.6	16822.7	116698	155992	124121
POS51	M244T245	[M+H]+	Cytidine	3.78575	0.19675	0.00375027	244.079	244.856	HMDB0000089	C00475	Nucleosides, nucleotides, and analogues	Pyrimidine nucleosides		1.24989e+06	1.05592e+06	349165	891036	1.16596e+06	269059	345170	312041	346643	398815	184253	884576	316595	108619	142089	138587	253613	20513.2	430122	431749	430116
POS52	M276T398	[M+H]+	Gamma-glu-glu	1.96454	0.328036	0.00461823	276.119	397.924	HMDB0011738		Organic acids and derivatives	Carboxylic acids and derivatives	Amino acids, peptides, and analogues	290059	360540	257183	444811	263346	142116	133171	155128	110451	164742	81134.4	238180	154366	33454.8	48625.8	92723.4	234752	12782.3	172488	172483	173579
POS53	M255T49	[M+H]+	Daidzein	2.31816	0.662411	0.00485505	255.066	49.498	HMDB0003312	C10208	Phenylpropanoids and polyketides	Isoflavonoids	Isoflav-2-enes	1.84981e+06	1.62089e+06	1.83976e+06	2.10186e+06	1.87435e+06	2.00834e+06	1.75709e+06	816070	2.16393e+06	1.05858e+06	1.96629e+06	683099	1.75158e+06	669407	894547	1.44453e+06	1.25467e+06	1.4672e+06	1.58782e+06	1.61366e+06	1.58774e+06
POS54	M287T158	[M+H]+	His-Met	3.10161	0.00662161	0.00505707	287.053	158.254	HMDB0005801	C05903	Phenylpropanoids and polyketides	Flavonoids	Flavones	865014	211745	204200	478114	273189	244945	8321.36	2124.07	9019.99	5836.36	7468.1	166873	2511.6	3006.93	428.439	1831.72	2862.26	4437.83	153476	153461	148946
POS55	M116T302_2	[M+H-C4H6SO]+	Captopril	1.04081	0.807194	0.00517207	116.071	301.778	HMDB0015328	C06867	Organic acids and derivatives	Carboxylic acids and derivatives	Amino acids, peptides, and analogues	3.47614e+06	3.60674e+06	3.50923e+06	3.40406e+06	3.01134e+06	3.31752e+06	3.98831e+06	2.99486e+06	3.07485e+06	3.2826e+06	3.83427e+06	3.02315e+06	2.69274e+06	2.99303e+06	2.97779e+06	2.60214e+06	2.02598e+06	3.11456e+06	3.21282e+06	3.19843e+06	3.21276e+06
POS56	M240T129	[M+H]+	Pentanochlor	1.24776	0.0744898	0.00602664	240.122	128.857		C18882	Benzenoids	Benzene and substituted derivatives	Halobenzenes	117201	33549	25497.4	76172.7	135114	39209.4	6343.8	3023.68	22884.2	5256.02	4819.32	4452.05	6656.41	1855.99	4237.15	9132.79	7594.83	2310.85	29804.6	29801.7	32579.4
POS57	M449T158	[M+H]+	Astragalin	1.15621	0.112767	0.00746342	449.105	157.691	HMDB0037429	C12249	Phenylpropanoids and polyketides	Flavonoids	Flavonoid glycosides	143231	39249.4	35280.1	85299.5	51114.9	40994.1	127.654	401.157	47163.6	31726.5	33439.7	31726.5	371.647	12572.9	14069.5	17390.7	84.7295	72.4785	24545.4	24522.1	23309.2
POS58	M403T55	[M+H]+	Delta-tocopherol	1.04283	0.142867	0.00842588	403.354	55.434	HMDB0002902	C14151	Lipids and lipid-like molecules	Prenol lipids	Quinone and hydroquinone lipids	29321.3	48086.4	40384.3	56702.3	24482.3	117365	15666.3	14477.3	11664.8	13764.3	15070.7	15504.2	7104.5	7831.33	6910.76	4802.64	10009.7	8536	25606.8	25875.9	25609.4
POS59	M781T140	(M-H+2Na)+	Thioetheramide-PC	12.1529	1.3424	0.009812	780.553	139.564						9.37619e+06	8.95263e+06	8.54369e+06	9.84222e+06	8.1384e+06	6.57685e+06	7.24497e+06	9.6146e+06	9.80504e+06	8.5027e+06	6.3216e+06	1.1511e+07	1.41908e+07	1.15668e+07	1.12819e+07	9.10794e+06	1.31714e+07	9.72086e+06	1.02016e+07	1.01427e+07	1.01428e+07
POS60	M619T230_2	[M+Na]+	Salannin	1.69977	0.425858	0.0106756	619.283	229.727		C08780	Lipids and lipid-like molecules	Prenol lipids	Triterpenoids	138942	186553	409123	234036	190527	385745	679054	238173	238126	317346	1.11586e+06	238596	96839.2	97820	108072	115896	82348.7	156944	268736	267564	267561
POS61	M338T31	M+	(+-)8,9-DHET	1.10646	0.424402	0.0106843	338.251	30.571						107404	184711	142530	105110	84078.9	108944	97837	84022.2	111973	146137	81207.2	164581	23615.1	19349.4	63312	6814.35	88502.7	109399	103989	105165	109309
POS62	M255T429	[M+H]+	N-(4-fluorobenzoyl)-5-amino-1h-indole	1.5969	0.123766	0.0117033	255.096	428.819			Benzenoids	Benzene and substituted derivatives	Benzoic acids and derivatives	96300.7	279159	85544.8	98932.7	257945	40507.3	42959	69294.1	63709.4	40830	9802.47	65920.2	25510.7	18995.6	15808.4	16542.4	18709.1	10673.1	72367.5	66002.4	73327.6
POS63	M189T572	(M+H)+	N6,N6,N6-Trimethyl-L-lysine	7.52454	0.351743	0.0130214	189.159	572.053						6.11492e+06	612865	3.59948e+06	5.45561e+06	6.62864e+06	3.67851e+06	2.93682e+06	3.39898e+06	4.16933e+06	1.74605e+06	2.40542e+06	3.32708e+06	1.06869e+06	868884	2.27347e+06	2.04167e+06	1.81697e+06	1.1073e+06	2.50186e+06	2.30255e+06	2.28246e+06
POS64	M272T106	[M+H]+	16-Hydroxypalmitic acid	1.02185	1.87966	0.0139238	272.257	106.461	HMDB0006294	C18218	Lipids and lipid-like molecules	Fatty Acyls	Fatty acids and conjugates	24614.2	56616.1	42867.9	27290.5	38915.6	26825.3	105245	110397	44350.5	79958.2	99756.4	112352	48926	97242.6	82595.2	39260.2	55943.8	84162.3	67985.6	66381.4	67157.6
POS65	M277T36	[M+H-H2O]+	13-keto-9z,11e-octadecadienoic acid	3.42003	1.52087	0.0141162	277.215	36.289	HMDB0004668		Lipids and lipid-like molecules	Fatty Acyls	Lineolic acids and derivatives	610507	386479	408444	697958	471518	590796	381343	351291	486605	416400	879172	279940	903942	513174	786929	956311	652334	1.00193e+06	616488	625179	616414
POS66	M205T390	[M+H]+	Gly-Glu	1.3608	1.8522	0.0144994	205.082	389.533			Organic acids and derivatives	Carboxylic acids and derivatives	Amino acids, peptides, and analogues	65761.5	69313	91787.5	54262	37717.5	43934.1	111044	51239.8	73444.8	54643	46076.4	61531.1	178304	92930	69484.4	127621	91616	111979	75632.3	76170.2	75692
POS67	M151T104	[M+H]+	D-xylose	1.26284	1.30242	0.016707	151.06	104.496	HMDB0060254	C00181	Organic oxygen compounds	Organooxygen compounds	Carbohydrates and carbohydrate conjugates	87061	83436.5	93054	125801	125906	97785.1	151267	173561	169098	149215	175842	188106	139895	109395	145537	121641	159135	122838	136489	138031	138030
POS68	M478T188_2	[M+NH4]+	4-[5-[[4-[5-[acetyl(hydroxy)amino]pentylamino]-4-oxobutanoyl]-hydroxyamino]pentylamino]-4-oxobutanoic acid	9.10481	0.670032	0.0186435	478.292	188.383			Lipids and lipid-like molecules	Fatty Acyls	Fatty amides	1.41257e+07	1.65997e+07	2.33905e+07	1.98719e+07	1.63732e+07	2.92212e+07	2.83262e+07	1.90375e+07	2.10753e+07	2.06445e+07	3.41004e+07	1.76866e+07	1.33625e+07	1.30098e+07	1.11928e+07	1.47205e+07	1.29425e+07	1.48958e+07	2.02291e+07	2.02334e+07	2.02949e+07
POS69	M464T454	[M+H]+	Adenylosuccinic acid	1.08592	0.244377	0.0186604	464.079	453.747	HMDB0000536	C03794	Nucleosides, nucleotides, and analogues	Purine nucleotides	Purine ribonucleotides	33530.2	143191	99221.4	34360.6	49111.4	52735.2	49905.1	32794.7	11007.8	29430.1	44114.4	166890	14716.4	18502.3	7566.14	10828.4	40284	8822.74	46105.6	45265.7	45276.7
POS70	M195T62	[M+H]+	Tetraethylene glycol	2.31561	1.25635	0.0187713	195.122	61.684	HMDB0094708		Organic oxygen compounds	Organooxygen compounds	Ethers	350124	391192	362628	360907	469509	366512	322652	415124	393543	368294	373370	427735	550201	400536	424753	455283	469654	590277	441486	422677	441423
POS71	M150T106	[M+H-C9H12NO]+	Benzeneethanamine, 2,5-dimethoxy-n-[(2-methoxyphenyl)methylene]-	1.11487	0.198732	0.0192621	150.054	105.782			Benzenoids	Benzene and substituted derivatives	Methoxybenzenes	40578.1	51196.9	39281.3	176008	96338.4	52817.6	21991.1	15466.7	57536.3	31501.3	14531.5	78677.6	14891.9	10284.6	16350.1	26371.5	11473.1	11294.6	43902.4	46174.7	43932.7
POS72	M203T255	(M+H)+	NG,NG-dimethyl-L-arginine(ADMA)	1.23958	0.159422	0.0274559	203.149	254.952						125368	42389.9	2312.23	138251	149350	27480.7	6549.26	7435.8	3829.41	14970.6	5336.69	35167.6	26291.3	1405.98	10681	14935.8	16882.6	7147.17	14694.4	9458.64	9463.05
POS73	M323T35	[M+H-H2O]+	15s-hydroperoxy-11z,13e-eicosadienoic acid	2.37702	1.15157	0.0302258	323.257	35.234			Lipids and lipid-like molecules	Fatty Acyls	Eicosanoids	541181	486878	482018	479259	546829	475607	427929	525574	604753	536322	563707	587897	558465	499695	561614	692222	610267	546012	542805	533702	542802
POS74	M309T34_2	(2M+H)+	Lavandulol	4.44976	1.12893	0.0302724	309.278	33.915						1.72328e+06	1.90354e+06	1.86599e+06	1.87909e+06	2.18501e+06	2.03119e+06	1.8453e+06	2.27279e+06	2.18381e+06	2.37715e+06	2.02952e+06	1.98521e+06	2.00456e+06	1.99846e+06	2.11607e+06	2.30707e+06	2.46806e+06	2.18787e+06	2.13074e+06	2.09591e+06	2.0962e+06
POS75	M229T226	[M+H]+	Ile-Pro	4.25043	3.09576	0.0306001	229.154	226.163			Organic acids and derivatives	Carboxylic acids and derivatives	Amino acids, peptides, and analogues	189067	278845	474983	201790	170497	651607	505429	536330	173480	317769	639663	120410	502426	1.17421e+06	1.72298e+06	722069	218370	1.74865e+06	646065	646634	617245
POS76	M215T246	[M+H]+	Val-Pro	1.65266	2.55862	0.0306659	215.138	246.427			Organic acids and derivatives	Carboxylic acids and derivatives	Amino acids, peptides, and analogues	43432.9	55974.5	97538.6	43057.6	27082.2	113549	122843	72577.4	28249.6	54979.2	164239	15044.1	85609.7	170763	229822	142864	51134.9	293707	99717	99691.6	93042.5
POS77	M733T39	[M+H]+	1-oleoyl-2-myristoyl-sn-glycero-3-phosphocholine	1.31341	1.28083	0.0310269	732.548	38.551	HMDB0008097		Lipids and lipid-like molecules	Glycerophospholipids	Glycerophosphocholines	122515	119369	105108	112733	142620	107077	104173	119737	144425	120347	97368.3	146987	137115	149780	126224	205755	159686	130088	132590	132593	134871
POS78	M116T336	(M+H)+	D-Proline	2.16492	0.527835	0.0311326	116.07	335.659	HMDB0003411	C00763	Organic acids and derivatives	Carboxylic acids and derivatives	"Amino acids, peptides, and analogues"	1.03675e+06	1.05819e+06	959250	1.07595e+06	242314	797745	847790	821731	914739	937105	520405	356320	251853	693391	695160	281305	194780	612523	899745	899744	879262
POS79	M743T87	[M+Na]+	1,2-dipalmitoyl-sn-glycero-3-phosphoethanolamine-n,n-dimethyl	2.9353	2.60136	0.0313563	742.536	86.781	HMDB0010566		Lipids and lipid-like molecules	Glycerophospholipids	Glycerophosphoethanolamines	201698	143298	220466	107249	183417	366812	209500	928293	276748	328956	129918	341384	345119	615678	338702	516791	266811	1.09821e+06	244776	291730	288783
POS80	M111T72	[M+H-CH5O5P]+	D-erythro-imidazolylglycerol phosphate	14.8603	0.0359621	0.0316092	111.055	72.315		C04666	Organic acids and derivatives	Organic phosphoric acids and derivatives	Phosphate esters	2.57127e+07	1.87221e+06	2.36722e+06	1.18787e+07	1.03948e+07	4.66013e+06	111148	449968	931461	710537	204798	5.4795e+06	636570	300810	157710	351345	437997	161296	1.41609e+06	1.58283e+06	1.42431e+06
POS81	M424T524	[M+Na]+	Myriocin	1.31459	7.08407	0.0317114	424.253	523.942		C19914	Lipids and lipid-like molecules	Fatty Acyls	Fatty acids and conjugates	5791.9	5079.42	6597.85	12694.3	6756.79	24290.4	5146.07	19409.6	9789.78	9574.81	10875.4	4922.87	123972	29686	32687.9	166316	14306.7	66651.9	17952.9	18042.4	15636.5
POS82	M343T442	[M+H]+	Ala-Pro-Arg	2.21802	2.81316	0.0341028	343.207	442.032			Organic acids and derivatives	Carboxylic acids and derivatives	Amino acids, peptides, and analogues	49864.8	81863.1	169897	49992.1	42201.9	220854	277165	241890	59759.5	173761	351540	59846.8	132922	426538	282749	249720	98030.4	539216	217861	237134	218069
POS83	M430T426	[M+H]+	Mebeverine	1.0149	2.24927	0.0353544	430.237	425.984			Benzenoids	Benzene and substituted derivatives	Benzoic acids and derivatives	17891.1	42183	34172.4	22640.4	14669.8	47926.3	70695.2	65629	18407.4	39338.4	85359.5	14337.3	42077.5	81553.5	66418.8	53478	31074.6	129103	66977.4	67001.3	57113.8
POS84	M203T241	[M+H]+	L-alanyl-l-norleucine	1.68811	0.242849	0.0436427	203.138	241.268			Organic acids and derivatives	Carboxylic acids and derivatives	Amino acids, peptides, and analogues	236103	78139.3	33190.2	293090	229961	22542.9	24488.5	23154.7	20971.2	28761.6	36764.6	66785	57068.6	18744.3	18545.5	14981.6	48098.8	59431.5	57534.4	56386.4	57638.7
POS85	M363T36_2	[M+H]+	3,6,9,12-tetraoxatetracosan-1-ol	3.47834	0.392076	0.0444769	363.308	35.779			Organic oxygen compounds	Organooxygen compounds	Ethers	1.59302e+06	359700	315216	1.39132e+06	1.3238e+06	463173	405098	391681	1.19867e+06	359512	339246	368137	310087	339877	413034	358538	354345	359457	360869	365700	360869
POS86	M205T462	[M+2H]2+	Phe-Asp-Lys	2.36046	1.64111	0.0471014	205.117	462.413			Organic acids and derivatives	Carboxylic acids and derivatives	Amino acids, peptides, and analogues	286764	177271	113735	283128	311507	230464	284968	386175	580927	436848	284226	822951	444595	257542	469024	359490	579706	191910	384646	380266	384661
POS87	M600T141	[M+H-H2O]+	1,2-dilinoleoylglycerol	3.48285	1.34768	0.0485145	599.501	140.679			Lipids and lipid-like molecules	Fatty Acyls	Lineolic acids and derivatives	538463	777620	789705	656678	546634	1.20683e+06	827640	1.13684e+06	642154	924253	676319	702183	890092	1.19824e+06	973598	896404	937867	1.18983e+06	943677	848457	848451
POS88	M518T186_2	[M+H]+	Lpc 18:3	11.8984	1.17466	0.0492677	518.323	186.463			Lipids and lipid-like molecules	Glycerophospholipids	Glycerophosphocholines	1.10844e+07	1.022e+07	1.45425e+07	1.37225e+07	1.26252e+07	1.26311e+07	1.8559e+07	1.23623e+07	1.706e+07	1.40289e+07	2.08895e+07	1.49547e+07	1.61529e+07	1.43038e+07	1.36477e+07	1.34066e+07	1.2952e+07	1.74317e+07	1.53595e+07	1.48228e+07	1.48214e+07
POS89	M231T180	[M+H]+	Leu-Val	1.12571	3.34977	0.0497077	231.169	179.679			Organic acids and derivatives	Carboxylic acids and derivatives	Amino acids, peptides, and analogues	11106.2	12608.6	47847.6	8627.63	4316.13	49245.6	40128.9	39663.8	3811.28	27561.8	83838.8	2544.49	20907.7	116827	125880	47861.2	12023	124539	43096.7	42128	43077.3

## Sheet: C4M_vs_B2M
正负离子	ID	adduct	Name	VIP	Fold change	p-value	m/z	rt(s)	HMDB	KEGG	SuperClass	Class	SubClass	ACMa1	ACMb2	ACMc3	ACMd4	ACMe5	ACMf6	B2Ma1	B2Mb2	B2Mc3	B2Md4	B2Me5	B2Mf6	C4Ma1	C4Mb2	C4Mc3	C4Md4	C4Me5	C4Mf6	QC-1	QC-2	QC-3
NEG1	M665T488	[M-H]-	Maltotetraose	2.55256	0.100035	4.24771e-07	665.209	487.863	HMDB0001296	C02052	Organic oxygen compounds	Organooxygen compounds	Carbohydrates and carbohydrate conjugates	131878	166664	166846	99509.5	92913.1	118734	71442.9	91445.4	95226.1	64408.8	69779	62067.2	1871.3	7156.88	8359.02	9998.69	6925.15	11142	69984.7	71055.6	71055.6
NEG2	M431T180	[M-H]-	Apigenin 7-glucoside	1.35887	0.146572	1.21118e-06	431.093	180.022	HMDB0037340	C04608	Phenylpropanoids and polyketides	Flavonoids	Flavonoid glycosides	231885	139961	106674	125605	138512	86394.2	27781.1	16961.9	26237.1	20979.1	27180.8	19347.1	4088.51	2159.29	2180.34	3870.78	4552.97	3446.48	48225.7	48223.8	49306.8
NEG3	M157T467	[M-H]-	Phenylphosphonic acid	1.05907	0.385601	4.32342e-05	157.013	466.978						11073.4	5416.81	5480.03	9865.89	8217.9	5740.62	22952.4	34870.6	21182.3	24450.8	22904.1	22377.6	9042.35	9610.2	9221.26	12883.7	9896.22	6699.74	16419.8	16418.7	16263.1
NEG4	M149T249	(M-H)-	D-Lyxose	1.35912	0.181756	8.31728e-05	149.044	249.25		C00476				95024.1	43043.9	34724.5	50898.9	58666.1	30025.2	24892.9	23545.8	20735	23719.3	18400.2	40687.8	5859.97	2206.5	4309.16	5276.67	5266.63	4704.55	22560.7	22560.7	22677.9
NEG5	M111T83_2	[M-H]-	Uracil	7.65141	0.219366	0.000201875	111.02	82.73	HMDB0000300	C00106	Organoheterocyclic compounds	Diazines	Pyrimidines and pyrimidine derivatives	928574	1.72381e+06	1.19738e+06	1.41526e+06	1.28224e+06	1.68888e+06	866360	570474	1.15649e+06	870687	570981	1.17405e+06	298553	107698	341769	107813	242719	44134.3	909587	899216	909571
NEG6	M503T449	[M-H]-	Maltotriose	1.60369	0.290034	0.000298852	503.156	448.685	HMDB0001262	C01835	Organic oxygen compounds	Organooxygen compounds	Carbohydrates and carbohydrate conjugates	98546.8	90869.1	88114	68232.6	59399.3	72497.3	47134.6	56171.9	74804.6	31395.2	41571.2	45499.2	17829.1	9055.49	9936.42	13961.5	11059.7	24175.1	47453.3	46089	47452.7
NEG7	M237T372	(M+CH3COO)-	L-Gulonic gamma-lactone	1.29043	2.76614	0.000428759	237.06	372.458	HMDB0003466	C01040	Organoheterocyclic compounds	Lactones	Gamma butyrolactones	24338.3	18522	16237.5	10824.1	8113.68	9087.52	8448.55	6199.51	7552.3	5212.75	7637.77	7157.88	22801.5	11658.2	13407.5	20321	21863.8	26703.2	11138.8	11317.2	11251.3
NEG8	M89T432	[M-H]-	Oxalate	2.56989	2.07481	0.000926993	88.9877	432.286	HMDB0002329	C00209	Organic acids and derivatives	Carboxylic acids and derivatives	Dicarboxylic acids and derivatives	11490.1	25979.4	30793.7	31921.5	14062.7	40900.7	38896.5	42782.8	60608	23820.8	62657.1	26047.9	97645.4	75157.7	64817	79705.1	110753	100612	44573.7	50517.6	46979.6
NEG9	M565T460_2	[M-H]-	Udp-d-glucose	6.82775	0.473883	0.000991356	565.048	459.821	HMDB0000286	C00029	Nucleosides, nucleotides, and analogues	Pyrimidine nucleotides	Pyrimidine nucleotide sugars	1.90397e+06	2.12289e+06	1.61362e+06	1.30819e+06	1.53793e+06	622420	1.34057e+06	1.01124e+06	1.29114e+06	1.31642e+06	1.24414e+06	1.93e+06	725670	726154	516810	353903	1.00377e+06	528020	1.20131e+06	1.20131e+06	1.19564e+06
NEG10	M341T365	[M+C2H3O2]-	1,4-d-xylobiose	1.39892	2.72498	0.00102446	341.105	364.827		C01630	Organic oxygen compounds	Organooxygen compounds	Carbohydrates and carbohydrate conjugates	28035.2	20391.4	52354.6	12052.6	9156.81	7989.22	7677.66	8620.78	11556.3	8892.04	15835.8	928.396	19561.1	18903.3	34918.8	26662	27660.9	18110.5	14826.6	15525.4	14819.1
NEG11	M173T357	[M-H]-	N-.alpha.-acetyl-l-ornithine	9.17753	2.80397	0.00218926	173.092	356.659	HMDB0003357	C00437	Organic acids and derivatives	Carboxylic acids and derivatives	Amino acids, peptides, and analogues	226329	169612	141035	221236	170222	130829	315318	292526	476121	266142	327515	477683	1.19225e+06	925061	987877	688534	1.64437e+06	605313	448935	449138	448649
NEG12	M153T82	(M-H)-	Gentisic acid	1.43472	0.388489	0.00241432	153.018	82.427	HMDB0000152	C00628	Benzenoids	Benzene and substituted derivatives	Benzoic acids and derivatives	319898	258429	215609	407120	287252	348213	46940.1	91013.7	48373	52355.6	60235	53092	28919.5	2742.28	6562.67	31293.2	31460	35774.2	119807	128703	120074
NEG13	M127T97	(M-H2O-H)-	Monomethyl glutaric acid	1.50344	0.553923	0.00243255	127.039	96.986	HMDB0000858		Lipids and lipid-like molecules	Fatty Acyls	Fatty acid esters	17409.6	62869.3	42887.6	49089.7	30639.1	38109.3	154474	78837.2	125025	91286.3	97103.6	101618	54344.8	70935	42260.5	66025.5	67934.4	57632.5	84400.6	73667.9	84687.5
NEG14	M146T407	[M-H]-	Glutamic acid	3.79493	0.682012	0.00301531	146.047	407.244	HMDB0000148	C00025	Organic acids and derivatives	Carboxylic acids and derivatives	Amino acids, peptides, and analogues	2.12267e+06	1.57084e+06	1.59181e+06	1.69252e+06	1.49107e+06	1.21897e+06	1.30479e+06	1.08663e+06	1.26284e+06	1.24195e+06	1.07265e+06	1.68991e+06	937577	862947	710958	840755	1.07117e+06	799975	1.27641e+06	1.24312e+06	1.2429e+06
NEG15	M205T474	[M-H]-	Homocitrate	2.55757	0.336484	0.00397162	205.034	473.895	HMDB0003518	C01251	Organic acids and derivatives	Carboxylic acids and derivatives	Tricarboxylic acids and derivatives	254189	149466	94578.5	172746	152195	128918	113532	125523	123872	133445	76425.8	248823	63120.3	36274.3	38005.1	51685.9	57028.1	30349.1	120647	117800	117823
NEG16	M179T305	[M-H]-	D-(+)-mannose	2.06019	0.383249	0.00409782	179.055	304.55	HMDB0062473	C00936	Organic oxygen compounds	Organooxygen compounds	Carbohydrates and carbohydrate conjugates	164336	105635	95087.1	91206.2	92511.6	77890.7	80942.4	70118.8	113147	67420.8	78466.1	149070	57765.5	17720.2	35064.7	30946.6	62046	10756.7	63554.8	64335	63554.3
NEG17	M261T476	[M-H]-	D-mannitol 1-phosphate	8.42423	3.20826	0.00474601	261.038	476.395	HMDB0001530	C00644	Organic oxygen compounds	Organooxygen compounds	Carbohydrates and carbohydrate conjugates	1.66473e+06	2.76216e+06	2.67546e+06	1.66965e+06	2.81072e+06	2.52599e+06	89977	306691	27933.6	257392	68826.5	886329	773543	918799	417243	1.10425e+06	965760	1.07281e+06	1.23741e+06	1.24098e+06	1.23741e+06
NEG18	M860T196	[M-H]-	Pi(16:0e/15-hete)	6.27851	1.54684	0.00528541	859.526	196.169			Lipids and lipid-like molecules	Glycerophospholipids	Glycerophosphoinositols	349978	538651	401039	364744	460668	297569	366938	527304	500092	563041	216946	538832	585290	629992	635103	853962	695592	796884	587868	627130	587604
NEG19	M220T260	[M-H]-	N-acetyl-d-mannosamine	1.37415	0.371934	0.00681123	220.081	259.798	HMDB0001129	C00645	Organic oxygen compounds	Organooxygen compounds	Carbohydrates and carbohydrate conjugates	86203	72102.2	34128	33386.5	32552.7	36062.9	35205.2	37735.8	51691.7	36797.5	16741.1	68546.2	24242.9	9312.03	17216.6	13206.7	20343	7441.32	29791.7	28577.4	29774.1
NEG20	M102T407_2	[M-H]-	Dimethylglycine	1.77981	0.6361	0.00818323	102.056	407.201	HMDB0000092	C01026	Organic acids and derivatives	Carboxylic acids and derivatives	Amino acids, peptides, and analogues	392741	274618	267563	297923	257657	184962	206029	167071	212571	200477	158141	306408	143390	130325	105674	125660	165635	124885	203305	204601	203305
NEG21	M579T490	[M-H]-	Uridine 5'-diphosphoglucuronic acid (UDP-D-glucuronate)	1.12582	0.381367	0.00837113	579.021	490.094			Nucleosides, nucleotides, and analogues	Pyrimidine nucleotides	Pyrimidine nucleotide sugars	20374.7	49955	53081.2	13274.5	34014.3	10043.9	33739.9	30969.1	12769.3	31403.6	33370.1	59172.3	9233.06	20150.7	12110.9	7027.68	12892.5	15401.7	24723.3	24797.5	24723.4
NEG22	M415T32	[M-H]-	(+)-.gamma.-tocopherol	2.39705	0.192653	0.00870196	415.352	31.6315		C02483	Lipids and lipid-like molecules	Prenol lipids	Quinone and hydroquinone lipids	5815.71	28791.4	14926.5	33422.2	14945.5	79692.8	10354.9	89004.2	126814	105184	186454	94354.2	38816.9	5141.3	4753.62	4569.19	59924.7	4730	18637.3	18647.9	20020.3
NEG23	M283T47_2	[M-H]-	Octadecanoic acid	6.39003	0.667885	0.00874115	283.263	46.807	HMDB0000827	C01530	Lipids and lipid-like molecules	Fatty Acyls	Fatty acids and conjugates	2.17278e+06	4.40996e+06	4.01356e+06	3.47081e+06	3.28987e+06	4.39826e+06	4.4054e+06	3.53928e+06	3.70354e+06	4.2268e+06	4.76636e+06	2.64762e+06	1.8703e+06	3.5593e+06	2.90813e+06	2.1843e+06	2.24987e+06	2.78248e+06	4.04567e+06	4.02659e+06	3.99314e+06
NEG24	M117T153	[M-H]-	2-methyl-3-hydroxybutyric acid	1.77504	0.388845	0.00900208	117.055	153.373	HMDB0000354		Lipids and lipid-like molecules	Fatty Acyls	Fatty acids and conjugates	117011	155463	36320.4	104812	86585.3	95736.4	75194.8	69095.1	56571.8	62669.3	86924.9	162040	27882.4	33184.1	29050.8	30549.5	31917.6	46696.9	63389.3	53982	63352.8
NEG25	M154T435	(M-H)-	L-Histidine	3.22353	0.440967	0.00954489	154.061	434.722	HMDB0000177	C00135	Organic acids and derivatives	Carboxylic acids and derivatives	"Amino acids, peptides, and analogues"	1.00423e+06	921694	251232	1.10474e+06	195941	842781	354500	494360	159744	383663	310842	264721	48464.8	222357	152883	172956	231143	39945.8	403103	409305	248547
NEG26	M129T52	(M-H)-	ketoisocaproic acid	6.38986	0.109497	0.0116361	129.055	52.268	HMDB0000695	C00233	Organic acids and derivatives	Keto acids and derivatives	Short-chain keto acids and derivatives	19914.6	521471	592250	113151	120532	228235	885906	1.30289e+06	45577.1	558512	573467	350636	17399	161541	87367.9	21049.2	22709.4	96932.1	181643	171667	181738
NEG27	M403T447	[M-H]-	Uridine 5'-diphosphate	1.22313	0.371048	0.0130322	402.989	446.789	HMDB0000295	C00015	Nucleosides, nucleotides, and analogues	Pyrimidine nucleotides	Pyrimidine ribonucleotides	24289.7	62824.9	56781.7	31472.1	39790.1	31647.4	38536.9	42904.4	9843.56	45739.1	38584	70312.2	10856.4	26350.3	8261.6	5815.47	20929.2	19035.2	34134.4	34690.9	34142.5
NEG28	M165T363	[M-H]-	D-arabinonic acid	2.18032	0.453402	0.0133316	165.039	363.446	HMDB0000539	C00878	Organic oxygen compounds	Organooxygen compounds	Carbohydrates and carbohydrate conjugates	668606	379071	308908	432884	486580	340958	168147	84190.8	178634	154543	99246.7	265427	90259.1	33187.7	42644.9	89791.3	71795.2	103139	184317	194438	184400
NEG29	M297T37	(M-H)-	Pristanic acid	1.07708	0.575102	0.0135838	297.276	37.189	HMDB0000795		Lipids and lipid-like molecules	Prenol lipids	Diterpenoids	52749.8	92627.3	55297.4	63815.6	46205.4	130027	84413.2	83296.5	37811.2	56808	52287.6	83820.2	34941.7	41176.4	32587.8	28867.7	31689.6	59878.8	41806.9	42244.6	42244.2
NEG30	M606T447_6	[M-H]-	Udp-n-acetylglucosamine	11.3182	0.467632	0.0152063	606.08	447.06	HMDB0000290	C00043	Nucleosides, nucleotides, and analogues	Pyrimidine nucleotides	Pyrimidine nucleotide sugars	2.80518e+06	4.84795e+06	6.05284e+06	3.28628e+06	4.06538e+06	3.08215e+06	5.07941e+06	4.33868e+06	1.53868e+06	4.58084e+06	4.69592e+06	7.30331e+06	1.47364e+06	3.49848e+06	1.65143e+06	1.188e+06	2.19891e+06	2.86665e+06	3.91641e+06	3.91273e+06	3.95008e+06
NEG31	M296T226	(M-H)-	3'-O-methylguanosine	1.67921	7.54142	0.0165897	296.096	226.073	HMDB0006038		Nucleosides, nucleotides, and analogues	Purine nucleosides		6176.2	3994.08	3899.4	4957.15	5853.46	1982.85	536.479	4478.02	8538.34	4591.11	4132.11	6721.51	2089.52	36717.1	36255.3	39663.5	82989.7	20967.9	5271.67	13832.8	13729.7
NEG32	M131T94	(M-H)-	Hydroxyisocaproic acid	1.49161	0.201292	0.0191088	131.07	94.451	HMDB0000624	C03264	Lipids and lipid-like molecules	Fatty Acyls	Fatty acids and conjugates	76381.5	65675	25259.4	55947.8	63465.5	44355.9	36503.8	33116.9	16305.7	21813.8	47282.6	98064.4	6096.45	9042.89	8944.19	6698.69	7714.37	12447.8	26112.9	25518.7	28777
NEG33	M149T151	[M-H]-	D-arabinose	2.48356	0.299644	0.0191579	149.044	151.13	HMDB0029942	C00259	Organic oxygen compounds	Organooxygen compounds	Carbohydrates and carbohydrate conjugates	399521	289181	115940	338176	273185	145217	85395	99098.8	159010	106614	17624.2	210168	56930.1	15075.3	31110.6	28305.9	63867.6	7841.66	131360	131445	132970
NEG34	M89T229_2	[M-H]-	Dl-lactate	2.65829	0.354031	0.0218577	89.0246	228.905		C01432	Organic acids and derivatives	Hydroxy acids and derivatives	Alpha hydroxy acids and derivatives	496731	288272	206419	363651	415005	89841.7	144876	95987.7	141661	156577	124794	365588	79924.3	53097.6	52837.9	46180.7	97600.7	34827.7	189502	191043	189504
NEG35	M151T210_2	[M-H]-	Xanthine	4.80795	0.142766	0.0228171	151.026	209.779	HMDB0000292	C00385	Organoheterocyclic compounds	Imidazopyrimidines	Purines and purine derivatives	1.30285e+06	1.42085e+06	910449	1.18878e+06	1.05082e+06	563494	337870	515268	30864.4	452031	185417	943212	85586.2	52684.2	12320.2	24587.9	168508	8183.75	537905	521378	537920
NEG36	M131T133	[M-H]-	6-hydroxyhexanoate	4.78293	0.210823	0.0240253	131.071	132.811	HMDB0012843	C06103	Organic acids and derivatives	Hydroxy acids and derivatives	Medium-chain hydroxy acids and derivatives	604812	944504	367668	866277	460477	708599	449898	419022	128484	290640	384020	1.10433e+06	66211	96379.7	98836.3	69376.4	96285.2	158238	411226	411245	400913
NEG37	M593T213	[M-H]-	(2r,3s,4s,5r,6r)-6-[1,7-bis(4-hydroxyphenyl)heptan-3-yloxy]-5-[(2s,3r,4r)-3,4-dihydroxy-4-(hydroxymethyl)oxolan-2-yl]oxy-2-(hydroxymethyl)oxane-3,4-diol	3.56428	0.0903833	0.0242437	593.267	213.038			Phenylpropanoids and polyketides	Diarylheptanoids	Linear diarylheptanoids	326303	42562	55029.9	61478	35378.4	28229	499848	26768.6	230925	193782	43276.4	226895	12461.2	11245.4	16544.5	25265.7	19178.6	25707.4	40696.7	31129	40660.8
NEG38	M401T398_2	(M+CH3COO)-	Galactinol	5.356	0.609066	0.0258388	401.128	398.117	HMDB0005826	C01235	Organic oxygen compounds	Organooxygen compounds	Carbohydrates and carbohydrate conjugates	1.77837e+06	1.12713e+06	1.31236e+06	1.48899e+06	1.5565e+06	1.72333e+06	1.16824e+06	1.6744e+06	1.71078e+06	1.40223e+06	1.2662e+06	2.66644e+06	1.14854e+06	574910	957637	1.18878e+06	1.29054e+06	862213	1.35715e+06	1.35711e+06	1.36346e+06
NEG39	M151T237	[M-H]-	Xylitol	1.67508	2.06963	0.0266225	151.06	236.672	HMDB0002917	C00379	Organic oxygen compounds	Organooxygen compounds	Carbohydrates and carbohydrate conjugates	215028	73065.3	75552.3	181289	170844	57544.7	14301.9	16265	25739	18865.1	12470.6	43986.7	44302.7	25770.3	28706.4	77436.2	53239.8	42966.9	60796.2	60545.9	60546
NEG40	M327T31	[M-H]-	Labetalol	2.44456	2.16288	0.028545	327.177	30.697	HMDB0014736	C07063	Benzenoids	Benzene and substituted derivatives	Benzoic acids and derivatives	130988	112562	45309.7	103389	131321	98352.3	34545.5	86739	35398.8	687.404	99367.2	963.246	56081.7	90438.4	121993	108581	100254	80027.8	107896	105424	107910
NEG41	M341T398	[M-H]-	Trehalose	4.90171	0.640278	0.0291657	341.107	398.117	HMDB0000975	C01083	Organic oxygen compounds	Organooxygen compounds	Carbohydrates and carbohydrate conjugates	1.58721e+06	1.09948e+06	1.24607e+06	1.32123e+06	1.38997e+06	1.60218e+06	1.12535e+06	1.62111e+06	1.70254e+06	1.32722e+06	1.22033e+06	2.45538e+06	1.16537e+06	597968	1.00153e+06	1.17585e+06	1.25576e+06	855391	1.34323e+06	1.34516e+06	1.34322e+06
NEG42	M171T360	[M-H]-	Pro-gly	1.40539	2.19047	0.0297219	171.076	360.273			Organic acids and derivatives	Carboxylic acids and derivatives	Amino acids, peptides, and analogues	14401.3	22687.4	44234.8	13211.2	7799.16	45135.8	25214.5	11678.5	4069.5	12396.4	17082.5	3682.64	25981.1	29779.3	24226.6	24866.3	10698.1	46815.5	18862.6	19149.1	19149.5
NEG43	M293T55	(M-H)-	9-OxoODE	3.63491	1.51872	0.0313715	293.209	54.709						129819	175711	163711	178684	123739	162149	169064	114758	171846	177838	247068	127368	181660	200488	228934	264325	273495	381882	200931	195909	195906
NEG44	M265T32	[M-H]-	Zinniol	2.4191	0.708224	0.0314488	265.147	32.025		C10840	Benzenoids	Benzene and substituted derivatives	Benzyl alcohols	1.51074e+06	1.57993e+06	1.10033e+06	930675	1.43964e+06	1.81169e+06	1.62207e+06	1.11538e+06	1.59604e+06	911943	1.71974e+06	1.42706e+06	1.06212e+06	545631	1.04607e+06	1.27304e+06	969777	1.04694e+06	1.62253e+06	1.56646e+06	1.62137e+06
NEG45	M255T36	[M-H]-	Palmitic acid	2.47482	0.804476	0.0317818	255.232	36.47	HMDB0000220	C00249	Lipids and lipid-like molecules	Fatty Acyls	Fatty acids and conjugates	3.38188e+06	4.06188e+06	3.14061e+06	3.89255e+06	3.39305e+06	4.17775e+06	3.58277e+06	3.942e+06	3.05078e+06	4.1489e+06	4.80144e+06	4.35893e+06	2.332e+06	3.18318e+06	3.15977e+06	3.50899e+06	3.5546e+06	3.47623e+06	3.58762e+06	3.58765e+06	3.61278e+06
NEG46	M367T203_2	[M-H]-	3-dehydroepiandrosterone sulfate	1.27974	2.64206	0.0328906	367.174	203.331	HMDB0001032	C04555	Lipids and lipid-like molecules	Steroids and steroid derivatives	Sulfated steroids	6716.79	4045.77	5352.92	3573.22	9035.52	3111.27	17807.4	2948.74	11148.6	5669.55	10666.2	4553.27	26620.7	12991.5	6732.2	26929.2	44808.8	21401.8	10227	10377.8	10231.5
NEG47	M191T482	[M-H]-	Citrate	4.61081	0.77682	0.0351546	191.021	481.623	HMDB0000094	C00158	Organic acids and derivatives	Carboxylic acids and derivatives	Tricarboxylic acids and derivatives	2.22906e+06	2.7453e+06	3.86683e+06	2.57811e+06	2.03251e+06	3.46759e+06	2.69551e+06	4.06879e+06	3.25558e+06	3.11519e+06	2.95212e+06	4.02644e+06	2.67256e+06	1.90886e+06	3.24225e+06	2.56158e+06	3.01333e+06	2.2261e+06	2.79489e+06	3.05134e+06	2.80075e+06
NEG48	M391T346_1	[M-H]-	Shanzhiside	2.13376	0.305027	0.0364102	391.101	345.809		C17066	Lipids and lipid-like molecules	Prenol lipids	Terpene glycosides	36018.4	62820.5	38020.5	18089.6	84148.1	11035.3	83533.5	111623	69310.9	117719	58103.9	271056	38297.1	16247.2	10044.9	92315.9	32870.3	27204.7	68253	66534.6	69031.9
NEG49	M214T394	[M-H]-	sn-Glycerol 3-phosphoethanolamine	4.48922	0.314493	0.0416024	214.048	394.274	HMDB0000114	C01233	Lipids and lipid-like molecules	Glycerophospholipids	Glycerophosphoethanolamines	149849	291036	621683	242305	252928	399569	544466	169351	181264	233265	916731	390799	105630	130392	58220.2	130851	163083	177889	243949	247923	242636
NEG50	M161T386	[M-H]-	3-hydroxy-3-methylglutaric acid	1.91862	0.491261	0.0422877	161.045	385.592	HMDB0000355	C03761	Lipids and lipid-like molecules	Fatty Acyls	Fatty acids and conjugates	162373	122074	85304.7	98757.2	110917	84314.8	82736.6	208915	131775	113619	67641.4	261968	80502.6	52285.1	73710.2	68228.7	93435.6	57591.4	111326	111880	111325
NEG51	M837T143	[M+CH3COOH-H]-	Pc 36:6	1.24208	1.40758	0.0428369	836.535	143.306			Lipids and lipid-like molecules	Glycerophospholipids	Glycerophosphocholines	21227	17260.8	17521	22559.9	19901.5	16309.6	21263.3	21023	21868.7	20023.3	13957.3	31971.1	39451.2	27052.6	26048	26704.3	40198.1	23681.4	26235.6	26237	25817.2
NEG52	M734T148	[M-H]-	1,2-dilinolenoyl-sn-glycero-3-phosphoethanolamine	1.46822	1.52024	0.0450076	734.469	147.541	HMDB0009161		Lipids and lipid-like molecules	Glycerophospholipids	Glycerophosphoethanolamines	22265.9	40023.8	48387.9	31230.5	21889	33705	29834.7	39351	22878.8	32391.5	18581	44994.5	45084.1	68662.2	35834.1	29938.4	59076.9	47257.9	36721.1	37713.7	36724.2
NEG53	M74T361	[M-H]-	Glycine	3.40951	1.72892	0.0454576	74.0251	361.31	HMDB0000123	C00037	Organic acids and derivatives	Carboxylic acids and derivatives	Amino acids, peptides, and analogues	178156	198872	299507	173672	111137	198570	254186	75413.6	88660.7	84056	130485	61086.2	276723	156294	146329	224077	154199	242057	161388	160159	160527
NEG54	M464T186	[M-H]-	Glycocholic acid	3.2611	0.508352	0.0477061	464.31	186.008	HMDB0000138	C01921	Lipids and lipid-like molecules	Steroids and steroid derivatives	Bile acids, alcohols and derivatives	319129	1.0589e+06	797419	483127	503621	544620	561426	471214	303763	452150	427257	1.05294e+06	272750	414407	175613	112275	425291	261338	533138	533137	536440
POS1	M175T345	[M+H]+	N-epsilon-formyl-l-lysine	4.60229	3.02615	2.76812e-07	175.108	344.624			Organic acids and derivatives	Carboxylic acids and derivatives	Amino acids, peptides, and analogues	69163.4	44497.7	32847.7	64208.9	68733.5	108616	231182	415034	266192	153331	295464	308172	798730	967313	875763	850664	802246	757059	403066	403617	388341
POS2	M295T135	[M+H]+	Glu-Met(o)	1.76586	9.30874	5.86669e-06	295.084	134.918			Organic acids and derivatives	Carboxylic acids and derivatives	Amino acids, peptides, and analogues	2288.49	727.081	856.522	1331.3	1361.44	1968.82	5649.16	5728.11	20710.2	8184.66	13870.5	9334.58	105919	51280.3	96427	107462	117886	111918	30061.6	33281.4	30065.3
POS3	M61T101	[M+H]+	Urea	1.49289	0.630221	1.30237e-05	61.0395	100.794	HMDB0000294	C00086	Organic acids and derivatives	Organic carbonic acids and derivatives	Ureas	403105	407660	443859	468543	440714	413896	279491	341109	354470	320528	335017	371915	211685	190082	212811	210832	247469	189158	340731	340718	338077
POS4	M112T342	[M+H-H2O]+	L-pipecolic acid	2.74481	2.2625	1.43193e-05	112.075	342.367	HMDB0000716	C00408	Organic acids and derivatives	Carboxylic acids and derivatives	Amino acids, peptides, and analogues	51374.8	73786.6	54126.8	42727.5	59673	72537.4	149647	193126	111337	162073	144613	173250	248191	396615	388443	381047	356842	342139	210057	206459	206459
POS5	M246T234	[M+H]+	2-methylbutyryl-l-carnitine	1.68006	0.267706	0.000214753	246.169	234.309			Lipids and lipid-like molecules	Fatty Acyls	Fatty acid esters	258019	105085	54887.5	109348	79447.8	47121.6	195207	120707	74075.2	152956	163729	183648	27555.4	50439.1	35578.7	17696.2	53729.7	53346	101240	101240	101532
POS6	M520T184_3	[M+H]+	Lpc 18:2	34.3043	0.589496	0.000228448	520.339	184.066			Lipids and lipid-like molecules	Glycerophospholipids	Glycerophosphocholines	1.30478e+08	1.10642e+08	1.41432e+08	1.44915e+08	1.11184e+08	1.28024e+08	1.60412e+08	1.10454e+08	1.38434e+08	1.27518e+08	1.69129e+08	1.19449e+08	8.12105e+07	8.2387e+07	8.26619e+07	6.79945e+07	7.76956e+07	9.46183e+07	1.20853e+08	1.19377e+08	1.1938e+08
POS7	M543T437	[M+K]+	Melezitose	1.08912	0.313692	0.000304471	543.13	436.518	HMDB0011730	C08243	Organic oxygen compounds	Organooxygen compounds	Carbohydrates and carbohydrate conjugates	90696	148272	133688	91536.6	94146.6	89248.7	72127.4	99934.6	116732	53118.1	74275.2	68059.2	33236.4	15809.2	17218.9	40273	21110.7	24256.3	75829.8	76636.8	75836.4
POS8	M167T130	[M+H-C2H3NO]+	Bendiocarb	2.15432	0.548721	0.000376261	167.092	129.568		C14433				220843	241195	255408	275794	186272	377634	359679	548737	459892	604258	516719	569211	319357	328940	239213	208084	229544	353123	303766	303768	303033
POS9	M232T250	[M+H]+	Isobutyryl-l-carnitine	3.63339	0.360931	0.000507827	232.154	250.431	HMDB0000736		Lipids and lipid-like molecules	Fatty Acyls	Fatty acid esters	477685	455885	175776	206420	280996	85529	713237	742752	704191	696932	837537	1.25489e+06	265946	407830	274154	107634	496278	234599	472156	474543	472130
POS10	M263T427	[M+H]+	Sorbitol 6-phosphate	2.32983	3.7814	0.00116202	263.052	426.867		C01096	Organic oxygen compounds	Organooxygen compounds	Carbohydrates and carbohydrate conjugates	327526	762920	744097	396665	843872	809319	24865.3	73248.3	8077.61	61950.6	19113.8	157894	190902	221194	97572.7	288754	249858	256866	288213	285641	285692
POS11	M165T427_2	[M+H-H2O]+	D-sorbitol	2.23091	3.61586	0.00119369	165.075	426.778	HMDB0000247	C00794	Organic oxygen compounds	Organooxygen compounds	Carbohydrates and carbohydrate conjugates	313695	707364	697278	374353	780480	740811	24620.8	72408	8056.88	59902.3	16342.6	154152	176768	210379	97766.7	260502	221621	246023	273092	271812	271919
POS12	M377T243	[M+Na]+	Prostaglandin f2.beta.	1.16065	0.280506	0.00189526	377.242	243.292	HMDB0001483	C02314	Lipids and lipid-like molecules	Fatty Acyls	Eicosanoids	9711.27	5646.43	9187.89	9607.14	6372.63	10981.4	96275.7	69019	110915	52476.5	116517	36005.2	26368.3	12511.7	16622.1	24462.4	18755.3	36262.3	38857	38734.1	38857.1
POS13	M162T132	[M+H-H2O]+	D-mannosamine	1.38382	4.33273	0.00227584	162.075	132.274		C03570	Organic oxygen compounds	Organooxygen compounds	Carbohydrates and carbohydrate conjugates	10032.4	3545.26	975.768	3971.81	3801.74	1950.89	12239.4	15432.7	26432.6	11561.5	19438	13639.8	117715	43227.3	44530.1	107000	56363.3	58995.6	29122.1	27725.7	27725.3
POS14	M350T224	[M+H]+	Arachidonoyl-2'-fluoroethylamide	1.0342	0.45982	0.00239522	350.267	224.252			Lipids and lipid-like molecules	Fatty Acyls	Fatty amides	65349.7	57773.1	89902.6	109119	72385.5	111880	117840	61637.1	90400.1	74395.3	130655	62657.3	45889.4	35441.4	40830	40204.5	37794.5	47032.1	72425.3	71888.1	71867.1
POS15	M134T63	[M+H-C4H8]+	O-t-butyl-l-threonine methyl ester	1.03665	2.47298	0.00322171	134.08	62.915			Organic acids and derivatives	Carboxylic acids and derivatives	Amino acids, peptides, and analogues	22209.4	2271.46	10511.4	9226.82	6349.8	18961	20288.3	6389.93	51641.5	16420.5	13028.4	9152.87	54077.7	50759.8	42324.8	52972.3	53976.3	35033.5	22477	22480.3	22649.4
POS16	M478T188_2	[M+NH4]+	4-[5-[[4-[5-[acetyl(hydroxy)amino]pentylamino]-4-oxobutanoyl]-hydroxyamino]pentylamino]-4-oxobutanoic acid	13.6902	0.568777	0.00346768	478.292	188.383			Lipids and lipid-like molecules	Fatty Acyls	Fatty amides	1.41257e+07	1.65997e+07	2.33905e+07	1.98719e+07	1.63732e+07	2.92212e+07	2.83262e+07	1.90375e+07	2.10753e+07	2.06445e+07	3.41004e+07	1.76866e+07	1.33625e+07	1.30098e+07	1.11928e+07	1.47205e+07	1.29425e+07	1.48958e+07	2.02291e+07	2.02334e+07	2.02949e+07
POS17	M560T224	[M+Na]+	2,3,9,10,11,12-hexahydro-10s-hydroxy-9-methyl-1-oxo-9r,12s-epoxy-1h-diindolo[1,2,3-fg:3',2',1'-kl]pyrrolo[3,4-i][1,6]benzodiazocine-10-carboxylic acid, hexyl ester	3.2035	0.227876	0.00365377	560.236	224.173			Organoheterocyclic compounds	Indoles and derivatives	Carbazoles	347723	263341	565866	500429	364055	677345	779265	258267	523866	396981	921859	312278	150096	107450	110377	112329	114756	132490	393737	384698	384709
POS18	M502T184	[M+Na]+	1-(1z-hexadecenyl)-sn-glycero-3-phosphocholine	1.85253	0.685403	0.00378945	502.326	184.009	HMDB0010407		Lipids and lipid-like molecules	Glycerophospholipids	Glycerophosphocholines	669051	592946	765499	801404	621326	633693	819896	549135	751451	591571	895809	668220	436591	499192	445718	435787	539096	574456	661631	661208	686548
POS19	M779T141	[M+H]+	1,2-di-(9z,12z,15z-octadecatrienoyl)-sn-glycero-3-phosphocholine	4.0191	1.72187	0.00511445	778.535	140.565	HMDB0008206		Lipids and lipid-like molecules	Glycerophospholipids	Glycerophosphocholines	453911	456801	482932	570502	421113	421395	468970	587330	617621	518839	392817	863628	1.37069e+06	798332	854374	904442	1.18609e+06	825161	703770	703754	699730
POS20	M189T572	(M+H)+	N6,N6,N6-Trimethyl-L-lysine	4.77736	0.510295	0.00576702	189.159	572.053						6.11492e+06	612865	3.59948e+06	5.45561e+06	6.62864e+06	3.67851e+06	2.93682e+06	3.39898e+06	4.16933e+06	1.74605e+06	2.40542e+06	3.32708e+06	1.06869e+06	868884	2.27347e+06	2.04167e+06	1.81697e+06	1.1073e+06	2.50186e+06	2.30255e+06	2.28246e+06
POS21	M213T334	[M+2H]2+	Met-Phe-Lys	2.17461	1.68037	0.00619997	213.122	333.652			Organic acids and derivatives	Carboxylic acids and derivatives	Amino acids, peptides, and analogues	82388.6	120233	101801	117631	103555	145782	245988	198087	216991	174339	209145	88210.2	175308	368491	348611	330497	368916	311636	308184	327192	327187
POS22	M177T58	[M+H]+	4(3h)-quinazolinone, 8-hydroxy-2-methyl-	1.02869	4.57369	0.00887484	177.053	58.249			Organoheterocyclic compounds	Diazanaphthalenes	Benzodiazines	20486.5	11689.1	13738.6	13959.5	13324.6	5630.17	3893.47	2285.33	2816.61	1943.83	40538.9	3119.23	49513.6	46555.1	50360	49984.1	2638.01	50660.9	6750.6	6753.3	6147.82
POS23	M602T175	[M+H-H2O]+	1-oleoyl-2-linoleoyl-rac-glycerol	4.95743	1.52388	0.0098996	601.516	175.251			Lipids and lipid-like molecules	Fatty Acyls	Lineolic acids and derivatives	1.06044e+06	1.38686e+06	1.00153e+06	938101	1.01716e+06	937875	810484	1.42893e+06	1.48412e+06	1.08978e+06	465894	1.5518e+06	1.60288e+06	2.02324e+06	1.76056e+06	1.61406e+06	1.74845e+06	1.66044e+06	1.17181e+06	1.17171e+06	1.18065e+06
POS24	M337T86	(M+H-H2O)+	MG(18:2(9Z,12Z)/0:0/0:0)[rac]	2.42035	0.274937	0.011588	337.272	86.102						88341.7	118554	174271	150574	106314	462530	572002	197605	178827	165317	576262	387100	76116.6	111276	81043	41461.9	84297.9	176880	217718	279970	218399
POS25	M335T447	[M+H]+	Nicotinamide ribotide	1.02773	0.50113	0.0121644	335.062	446.889	HMDB0000229	C00455	Nucleosides, nucleotides, and analogues	Pyridine nucleotides	Nicotinamide nucleotides	122656	181108	126203	117222	97679	145515	110635	129188	52631.1	108449	54608.9	144700	51537.6	61120.9	46970.5	31564.2	63455.2	46135.3	94455.8	89359.4	89560.5
POS26	M195T62	[M+H]+	Tetraethylene glycol	2.18611	1.25644	0.0155584	195.122	61.684	HMDB0094708		Organic oxygen compounds	Organooxygen compounds	Ethers	350124	391192	362628	360907	469509	366512	322652	415124	393543	368294	373370	427735	550201	400536	424753	455283	469654	590277	441486	422677	441423
POS27	M277T36	[M+H-H2O]+	13-keto-9z,11e-octadecadienoic acid	3.65333	1.72274	0.0162732	277.215	36.289	HMDB0004668		Lipids and lipid-like molecules	Fatty Acyls	Lineolic acids and derivatives	610507	386479	408444	697958	471518	590796	381343	351291	486605	416400	879172	279940	903942	513174	786929	956311	652334	1.00193e+06	616488	625179	616414
POS28	M156T390	[M+H]+	Histidine	8.4451	0.568399	0.0169306	156.077	390.332	HMDB0000177	C00135	Organic acids and derivatives	Carboxylic acids and derivatives	Amino acids, peptides, and analogues	2.49339e+07	2.90984e+07	1.95448e+07	2.99976e+07	3.69969e+07	1.84055e+07	9.44938e+06	6.21738e+06	1.58374e+07	1.21365e+07	8.33119e+06	9.88846e+06	6.73329e+06	5.08362e+06	3.77095e+06	6.70024e+06	8.67325e+06	4.19997e+06	1.81909e+07	1.81908e+07	1.81668e+07
POS29	M338T31	M+	(+-)8,9-DHET	1.07189	0.453502	0.0175114	338.251	30.571						107404	184711	142530	105110	84078.9	108944	97837	84022.2	111973	146137	81207.2	164581	23615.1	19349.4	63312	6814.35	88502.7	109399	103989	105165	109309
POS30	M407T390	[M+H-H2O]+	N,n'-diacetylchitobiose	1.49968	0.115213	0.0211106	407.165	390.247	HMDB0003556	C01674	Organic oxygen compounds	Organooxygen compounds	Carbohydrates and carbohydrate conjugates	7801.58	276667	129166	15297.3	52391.4	27082.3	102437	114309	8349.38	109501	64341.4	274273	6682.68	19511.5	7258.4	13658.1	11413.5	19038.3	47308.2	47775.3	48592.9
POS31	M279T257	[M+H]+	Tyr-Pro	1.30001	1.97083	0.0229187	279.133	256.904			Organic acids and derivatives	Carboxylic acids and derivatives	Amino acids, peptides, and analogues	64682.7	85375.2	88990.9	66762.4	57774.7	116196	59902.2	60440.8	42408.9	44451.2	71639.5	27856.6	77454.2	75274.3	112014	101141	60122.6	178446	75543.6	74807.9	74803
POS32	M116T302_2	[M+H-C4H6SO]+	Captopril	2.1511	0.812269	0.0255935	116.071	301.778	HMDB0015328	C06867	Organic acids and derivatives	Carboxylic acids and derivatives	Amino acids, peptides, and analogues	3.47614e+06	3.60674e+06	3.50923e+06	3.40406e+06	3.01134e+06	3.31752e+06	3.98831e+06	2.99486e+06	3.07485e+06	3.2826e+06	3.83427e+06	3.02315e+06	2.69274e+06	2.99303e+06	2.97779e+06	2.60214e+06	2.02598e+06	3.11456e+06	3.21282e+06	3.19843e+06	3.21276e+06
POS33	M303T522	[M+H]+	Arg-Lys	1.70285	3.69563	0.0260784	303.212	522.256			Organic acids and derivatives	Carboxylic acids and derivatives	Amino acids, peptides, and analogues	16528.5	15013	34006.5	91928.1	126769	117457	105497	11243.1	12104.7	29297.4	13878.9	34126.5	55267.8	74473.5	113709	273512	93490.4	151392	39465	40884.4	49799.3
POS34	M173T328_2	[M+H-H2O]+	L-hydroxyarginine	1.76401	1.87402	0.027062	173.091	327.573	HMDB0004224	C05933	Organic acids and derivatives	Carboxylic acids and derivatives	Amino acids, peptides, and analogues	100438	249775	448954	140115	100996	459496	181187	91155.5	61604.7	78462.9	101808	46445.1	177361	159273	135183	213750	95353.8	269774	193656	191161	193666
POS35	M360T386	[M+NH4]+	Maltose	2.1847	0.581784	0.0294051	360.149	385.883	HMDB0000163	C00208	Lipids and lipid-like molecules	Fatty Acyls	Fatty acyl glycosides	658524	358329	402500	548437	600681	584426	399951	627633	786668	539799	418910	1.00599e+06	423729	204830	362461	435208	476642	295664	537218	532986	534345
POS36	M168T310	[M+H]+	4-hydroxy-l-phenylglycine	1.04699	0.378492	0.0301817	168.076	310.326		C03493	Organic acids and derivatives	Carboxylic acids and derivatives	Amino acids, peptides, and analogues	391429	212741	168060	268269	339467	219729	33083.4	108061	79186.5	65198	25570.8	145440	33318.1	25455.7	23210.8	32528.3	35972.3	22311.5	113592	113106	113109
POS37	M424T524	[M+Na]+	Myriocin	1.35049	7.26108	0.0306824	424.253	523.942		C19914	Lipids and lipid-like molecules	Fatty Acyls	Fatty acids and conjugates	5791.9	5079.42	6597.85	12694.3	6756.79	24290.4	5146.07	19409.6	9789.78	9574.81	10875.4	4922.87	123972	29686	32687.9	166316	14306.7	66651.9	17952.9	18042.4	15636.5
POS38	M325T386	(M+H-H2O)+	Isomaltose	1.25566	0.594018	0.0311236	325.112	385.758	HMDB0002923	C00252	Organic oxygen compounds	Organooxygen compounds	Carbohydrates and carbohydrate conjugates	221546	132155	145209	187433	198674	205285	139635	214973	273217	186724	151021	349355	150288	77029.1	119568	154086	170030	110088	184861	184829	187277
POS39	M205T390	[M+H]+	Gly-Glu	1.30012	1.68837	0.0319026	205.082	389.533			Organic acids and derivatives	Carboxylic acids and derivatives	Amino acids, peptides, and analogues	65761.5	69313	91787.5	54262	37717.5	43934.1	111044	51239.8	73444.8	54643	46076.4	61531.1	178304	92930	69484.4	127621	91616	111979	75632.3	76170.2	75692
POS40	M375T497	[M+H]+	Glu-Ala-Arg	1.22919	0.474088	0.0330239	375.222	496.862			Organic acids and derivatives	Carboxylic acids and derivatives	Amino acids, peptides, and analogues	160997	116381	87659.6	115606	147538	94988.3	92596.9	135716	154522	110685	89833	285801	71111.7	47736	66560.5	72213.2	98784.3	55649.9	117413	119601	117402
POS41	M619T230_2	[M+Na]+	Salannin	2.90795	0.232714	0.0337356	619.283	229.727		C08780	Lipids and lipid-like molecules	Prenol lipids	Triterpenoids	138942	186553	409123	234036	190527	385745	679054	238173	238126	317346	1.11586e+06	238596	96839.2	97820	108072	115896	82348.7	156944	268736	267564	267561
POS42	M110T391	[M+H-C6H10O4]+	N-.alpha.-(tert-butoxycarbonyl)-l-histidine	6.12337	0.597734	0.0339949	110.071	390.63			Organic acids and derivatives	Carboxylic acids and derivatives	Amino acids, peptides, and analogues	2.40497e+07	1.82448e+07	1.27376e+07	2.10773e+07	2.42439e+07	1.21757e+07	6.3768e+06	4.05673e+06	1.09959e+07	8.01731e+06	5.66462e+06	5.17393e+06	4.48754e+06	3.3842e+06	3.20467e+06	4.41016e+06	5.71996e+06	2.8734e+06	1.19955e+07	1.21385e+07	1.19943e+07
POS43	M781T140	(M-H+2Na)+	Thioetheramide-PC	10.9309	1.30264	0.0361222	780.553	139.564						9.37619e+06	8.95263e+06	8.54369e+06	9.84222e+06	8.1384e+06	6.57685e+06	7.24497e+06	9.6146e+06	9.80504e+06	8.5027e+06	6.3216e+06	1.1511e+07	1.41908e+07	1.15668e+07	1.12819e+07	9.10794e+06	1.31714e+07	9.72086e+06	1.02016e+07	1.01427e+07	1.01428e+07
POS44	M263T218	[M+H]+	Phe-pro	2.81373	2.1927	0.0374119	263.138	218.128	HMDB0011177		Organic acids and derivatives	Carboxylic acids and derivatives	Amino acids, peptides, and analogues	228529	381493	405517	294951	208302	465178	287099	245108	105231	166290	315642	74530.9	298235	402317	460900	403876	204698	847839	311194	314927	311210
POS45	M202T103	[M+H]+	4-hydroxy-1-(2-hydroxyethyl)-2,2,6,6-tetramethylpiperidine	3.75328	1.34944	0.0437057	202.18	103.338						815819	1.60588e+06	1.26338e+06	1.36714e+06	1.00854e+06	1.14042e+06	1.11766e+06	1.12449e+06	971877	1.16492e+06	1.1855e+06	693726	964914	1.33776e+06	1.38118e+06	1.55579e+06	1.97317e+06	1.2322e+06	1.30787e+06	1.26084e+06	1.3082e+06
POS46	M244T245	[M+H]+	Cytidine	2.257	0.396527	0.0441968	244.079	244.856	HMDB0000089	C00475	Nucleosides, nucleotides, and analogues	Pyrimidine nucleosides		1.24989e+06	1.05592e+06	349165	891036	1.16596e+06	269059	345170	312041	346643	398815	184253	884576	316595	108619	142089	138587	253613	20513.2	430122	431749	430116
POS47	M229T226	[M+H]+	Ile-Pro	4.31391	2.65525	0.0442531	229.154	226.163			Organic acids and derivatives	Carboxylic acids and derivatives	Amino acids, peptides, and analogues	189067	278845	474983	201790	170497	651607	505429	536330	173480	317769	639663	120410	502426	1.17421e+06	1.72298e+06	722069	218370	1.74865e+06	646065	646634	617245
POS48	M166T349	[M+H]+	Methionine sulfoxide	1.19974	0.56281	0.0472722	166.052	349.252		C02989	Organic acids and derivatives	Carboxylic acids and derivatives	Amino acids, peptides, and analogues	332093	56237.6	64506.3	220828	186500	71447.3	129135	135087	229650	162694	112201	272748	118365	46814.3	54099.6	130662	175707	60527.7	126845	125564	125551
POS49	M184T462_2	[M+H-C27H50O4]+	1,2-dilauroyl-sn-glycero-3-phosphatidylcholine	19.1139	1.58874	0.0490213	184.073	461.604			Lipids and lipid-like molecules	Glycerophospholipids	Glycerophosphocholines	2.33418e+07	2.14248e+07	3.2258e+07	2.48e+07	2.91368e+07	1.47614e+07	2.1709e+07	1.2903e+07	4.33115e+06	1.87593e+07	1.78357e+07	2.90265e+07	2.91839e+07	2.61438e+07	1.49686e+07	3.71342e+07	3.2633e+07	2.60623e+07	2.5152e+07	2.5218e+07	2.5218e+07
