# Supplementary material for: Integrative analysis of microbiota and metabolomics in chromium-exposed silkworm (Bombyx mori) midguts based on 16S rDNA sequencing and LC/MS metabolomics
Source: Front Microbiol. 2023 Oct 25;14:1278271. doi: 10.3389/fmicb.2023.1278271 (PMC10635416; doi:10.3389/fmicb.2023.1278271)
Supplement: Supplementary file 9 [file Table_9.XLSX]

## Sheet: diff_meta
Name	VIP	Fold change	Group
Carboxyibuprofen	1.1233	0.21033	B2B vs ACB
Lunarine	1.44261	0.222319	B2B vs ACB
(-)-epicatechin	1.1351	0.166586	B2B vs ACB
D-Galactarate	3.65874	0.172326	B2B vs ACB
N-fructosyl pyroglutamate	3.56471	0.268665	B2B vs ACB
Gentisic acid	5.63752	0.191672	B2B vs ACB
Pyridoxine	1.25666	0.323	B2B vs ACB
D-mannitol 1-phosphate	16.2233	0.116038	B2B vs ACB
Tyr-Asn	1.56401	0.138413	B2B vs ACB
L-pipecolic acid	1.97067	2.63686	B2B vs ACB
Spirodiclofen	1.00208	0.0750494	B2B vs ACB
Puerarin	1.25449	0.0821768	B2B vs ACB
17,20-dimethylprostaglandin f1.alpha.	2.45257	0.380518	B2B vs ACB
Kaempferol 3-o-rutinoside	1.73336	0.0380154	B2B vs ACB
Maleamic acid	2.01604	0.496302	B2B vs ACB
Phenylphosphonic acid	1.51965	3.24793	B2B vs ACB
Dihydrouracil	3.17349	0.461302	B2B vs ACB
L-fucose	2.00194	0.136426	B2B vs ACB
5-methyl-5,6-dihydrouracil	1.4769	0.128677	B2B vs ACB
2-Isopropylmalic acid	1.17436	0.355705	B2B vs ACB
Phenol	2.55286	0.360195	B2B vs ACB
4-ketopimelic acid	10.2012	18.3792	B2B vs ACB
Glyceraldehyde, 3-(dihydrogen phosphate)	1.01667	0.265857	B2B vs ACB
Asparagine	4.72181	0.459821	B2B vs ACB
Glutaraldehyde	4.47242	13.0638	B2B vs ACB
Urocanic acid	2.56833	0.38397	B2B vs ACB
3-hydroxykynurenine	1.71269	0.129251	B2B vs ACB
D-glutamine	4.94245	0.442972	B2B vs ACB
Glutamine	9.57164	0.616986	B2B vs ACB
D-xylose	1.61996	1.64277	B2B vs ACB
Glutaconic acid	3.0334	0.0433148	B2B vs ACB
Pargyline	1.56083	0.0889133	B2B vs ACB
D-sorbitol	4.34037	0.0928292	B2B vs ACB
G-guanidinobutyrate	5.23192	1.94778	B2B vs ACB
Sorbitol 6-phosphate	4.50215	0.0888553	B2B vs ACB
Eleutheroside e	1.24243	0.183571	B2B vs ACB
Arctigenin	7.86287	0.151371	B2B vs ACB
D-erythrose 4-phosphate	1.54534	0.252876	B2B vs ACB
Terephthalic acid	1.30116	0.418017	B2B vs ACB
Dihydrothymine	4.94168	0.559114	B2B vs ACB
Asp-Asp	1.08101	0.185745	B2B vs ACB
N-epsilon-formyl-l-lysine	2.83543	4.30176	B2B vs ACB
Urea	1.61412	0.776844	B2B vs ACB
His-Gly	1.73929	0.277917	B2B vs ACB
L-iditol	16.1575	0.164065	B2B vs ACB
Apigenin 7-glucoside	3.7163	0.167047	B2B vs ACB
Bendiocarb	3.12096	1.96417	B2B vs ACB
His-Gln	1.13202	0.358329	B2B vs ACB
L-fucitol	1.34253	0.544036	B2B vs ACB
Prostaglandin f2.beta.	1.61743	9.34262	B2B vs ACB
Monomethyl glutaric acid	2.97718	2.69017	B2B vs ACB
L-Glutamate	1.17366	0.370983	B2B vs ACB
N-acetyl-l-glutamate	1.80961	0.46268	B2B vs ACB
2-keto-D-Gluconic acid	1.86185	0.0713047	B2B vs ACB
L-threonate	4.58634	0.191211	B2B vs ACB
Isoquercitin	1.46509	0.0389673	B2B vs ACB
Rutin	1.26123	0.0808801	B2B vs ACB
Histidine	24.1925	0.389115	B2B vs ACB
N-(4-hydroxyphenyl)glycine	1.14077	0.27987	B2B vs ACB
N-.alpha.-(tert-butoxycarbonyl)-l-histidine	21.1907	0.358	B2B vs ACB
Isobutyryl-l-carnitine	4.54284	2.94214	B2B vs ACB
Esculin	1.03283	0.12042	B2B vs ACB
Grossamide or its isomer (not validated)	1.15291	0.143272	B2B vs ACB
2-keto-l-gulonic acid	1.89153	5.10288	B2B vs ACB
4-hydroxy-l-phenylglycine	2.61274	0.285392	B2B vs ACB
3-aminopyridine	1.72567	0.317443	B2B vs ACB
Glyceraldehyde	1.34304	0.333015	B2B vs ACB
16-Hydroxypalmitic acid	1.46766	2.54253	B2B vs ACB
L-gulono-1,4-lactone	6.12027	0.216122	B2B vs ACB
D-arabinonic acid	5.60943	0.363082	B2B vs ACB
2,3-dihydroxybenzoic acid	2.91307	0.231995	B2B vs ACB
2-piperidone	2.45363	0.577654	B2B vs ACB
Hyperoside	2.06704	0.0640096	B2B vs ACB
21h,23h-porphine, 5,15-diphenyl-	1.07472	0.208918	B2B vs ACB
Pro-ser	1.38218	0.452785	B2B vs ACB
Maleic acid	5.40192	0.731597	B2B vs ACB
1-o-hexadecyl-2-o-acetyl-sn-glyceryl-3-phosphorylcholine	3.02423	0.683845	B2B vs ACB
N-.alpha.-acetyl-l-ornithine	4.79194	2.03472	B2B vs ACB
Mucic acid	1.00921	0.567262	B2B vs ACB
Hypocrellin a	1.08586	0.44288	B2B vs ACB
Threonine	2.74218	0.616076	B2B vs ACB
Gartanin	1.07312	2.33316	B2B vs ACB
Propanoic acid, 3-[[[2-[(aminoiminomethyl)amino]-4-thiazolyl]methyl]thio]-	3.33284	0.643592	B2B vs ACB
1-Stearoyl-2-hydroxy-sn-glycero-3-phosphocholine	1.02909	0.664707	B2B vs ACB
P-methoxycinnamic acid ethyl ester	1.09389	0.317898	B2B vs ACB
Xylitol	3.3853	0.170211	B2B vs ACB
Anserine	1.97502	1.51076	B2B vs ACB
Maltotetraose	2.22088	0.585117	B2B vs ACB
Candesartan cilexetil	1.1211	0.503882	B2B vs ACB
Gdp-l-fucose	1.35825	0.550781	B2B vs ACB
Lumazine	1.96564	3.715	B2B vs ACB
Genistein	1.59224	0.220048	B2B vs ACB
Glu-gln	2.7091	0.543875	B2B vs ACB
Xanthine	9.13959	0.382875	B2B vs ACB
Cis,cis-muconic acid	2.92595	1.1519	B2B vs ACB
D-ribose 1-phosphate	2.4498	0.471645	B2B vs ACB
Pyridoxal	1.00107	0.282072	B2B vs ACB
Isorhapontin	1.25791	0.612001	B2B vs ACB
3-Hydroxydodecanoic acid	1.08376	0.467594	B2B vs ACB
4-hydroxybenzoate	1.15895	0.415111	B2B vs ACB
Maltotriose	1.5522	0.620896	B2B vs ACB
Dicumarol	1.00179	0.477296	B2B vs ACB
Alpha-d-glucose	8.43834	0.1824	B2B vs ACB
Gliotoxin	1.09511	3.54008	B2B vs ACB
4-hydroxyquinoline	1.19594	1.9954	B2B vs ACB
Glyceric acid	1.47576	0.326002	B2B vs ACB
Thiamine	1.14808	0.380081	B2B vs ACB
Pentanochlor	1.45606	0.109619	B2B vs ACB
Pyruvate	2.11571	2.86243	B2B vs ACB
Genistin	1.38208	0.206427	B2B vs ACB
Met-Phe-Lys	1.56482	1.68718	B2B vs ACB
His-Met	3.30809	0.0876701	B2B vs ACB
Glu-Asn	1.11331	0.420996	B2B vs ACB
Gamma-glu-glu	2.07942	0.50215	B2B vs ACB
Uracil	6.35836	0.632461	B2B vs ACB
L-pyroglutamic acid	3.78632	0.731495	B2B vs ACB
4-hydroxyisoleucine	2.49304	4.43517	B2B vs ACB
Thymol-beta-d-glucoside	9.28192	0.376787	B2B vs ACB
Pectin (Galacturonic acid)	1.18627	0.0406756	B2B vs ACB
1,3,6-trihydroxy-2-(3-methylbut-2-enyl)xanthen-9-one	1.52797	0.0707824	B2B vs ACB
Palmitoyl sphingomyelin	3.5498	0.680139	B2B vs ACB
Labetalol	2.3036	0.414362	B2B vs ACB
D-arabinose	3.92281	0.434217	B2B vs ACB
(+)-.gamma.-tocopherol	2.69867	3.447	B2B vs ACB
D-Threitol	2.017	0.0821799	B2B vs ACB
Pro-hyp	2.01054	1.99617	B2B vs ACB
1-palmitoyl-2-linoleoyl-rac-glycerol	1.54538	0.727326	B2B vs ACB
D-pinitol	2.74857	1.22354	B2B vs ACB
Lpc 18:3	11.9649	1.30776	B2B vs ACB
Pheophorbide a	1.39706	0.419121	B2B vs ACB
Plantaginin	6.47549	0.0190377	B2B vs ACB
D-Lyxose	1.65127	0.486522	B2B vs ACB
Carfentrazone-ethyl	1.006	0.11724	B2B vs ACB
Tyrosine	1.94655	0.739537	B2B vs ACB
NG,NG-dimethyl-L-arginine(ADMA)	1.44265	0.151065	B2B vs ACB
Phe-Asp-Lys	2.85779	1.99312	B2B vs ACB
Cyanidin 3,5-diglucoside	1.59797	0.0575349	B2B vs ACB
Soyasaponin ii	1.1651	0.629942	B2B vs ACB
2'-Deoxycytidine diphosphate (dCDP)	1.65007	5.63281	B2B vs ACB
Oleamide	18.3619	1.1746	B2B vs ACB
Salidroside	1.13566	0.301564	B2B vs ACB
L-alanyl-l-norleucine	1.82248	0.224994	B2B vs ACB
L-Histidine	5.97068	0.455451	B2B vs ACB
Pantothenic acid	4.80192	1.37888	B2B vs ACB
N-acetyl-d-galactosaminitol	1.89133	1.72816	B2B vs ACB
Ethylmalonic acid	1.09294	0.543343	B2B vs ACB
Soyasaponin i	1.34235	0.689588	B2B vs ACB
Valerenic acid	1.01371	1.21326	B2B vs ACB
Shanzhiside	2.96417	2.84388	B2B vs ACB
Phe-pro	1.8764	0.601774	B2B vs ACB
N-(4-fluorobenzoyl)-5-amino-1h-indole	1.63939	0.340772	B2B vs ACB
Palmitamide	2.60995	1.04999	B2B vs ACB
Glutamic acid	5.42729	0.790552	B2B vs ACB
Phenol	2.28381	0.14674	C4B vs ACB
Urocanic acid	2.24973	0.186427	C4B vs ACB
D-Galactarate	2.96763	0.0727545	C4B vs ACB
N-fructosyl pyroglutamate	2.78197	0.180495	C4B vs ACB
17,20-dimethylprostaglandin f1.alpha.	1.96155	0.246812	C4B vs ACB
Gentisic acid	4.59695	0.0744624	C4B vs ACB
Maltotriose	2.14557	0.180081	C4B vs ACB
Pi 34:2	1.34538	0.479229	C4B vs ACB
Maltotetraose	3.00571	0.0585324	C4B vs ACB
Uracil	9.1469	0.13874	C4B vs ACB
Dihydrouracil	2.31917	0.392935	C4B vs ACB
Maleamic acid	1.46968	0.412902	C4B vs ACB
Asparagine	3.36382	0.406106	C4B vs ACB
Xanthine	8.68025	0.0546617	C4B vs ACB
Mevalonic acid	1.13735	1.80752	C4B vs ACB
3-hydroxykynurenine	1.37556	0.0390877	C4B vs ACB
D-ribose 1-phosphate	2.38831	0.195095	C4B vs ACB
Oxalate	2.58482	3.40765	C4B vs ACB
Cytidine 3'-monophosphate	1.02798	0.263933	C4B vs ACB
L-Glutamate	1.01076	0.201005	C4B vs ACB
L-fucose	1.35584	0.242121	C4B vs ACB
D-arabinonic acid	5.06103	0.164622	C4B vs ACB
Gdp-l-fucose	1.20107	0.363336	C4B vs ACB
Glutaconic acid	2.27299	0.0405545	C4B vs ACB
Apigenin 7-glucoside	3.15111	0.0244845	C4B vs ACB
Dihydrothymine	3.06645	0.526555	C4B vs ACB
Maleic acid	3.8385	0.612324	C4B vs ACB
Glutamine	5.2276	0.592092	C4B vs ACB
Hydroxyisocaproic acid	1.78561	0.153871	C4B vs ACB
D-mannitol 1-phosphate	9.14348	0.372281	C4B vs ACB
6-hydroxyhexanoate	6.17033	0.148096	C4B vs ACB
2-chloro-2'-hydroxy-4'-methylbenzophenone	1.09756	0.119957	C4B vs ACB
Gartanin	1.05742	2.52817	C4B vs ACB
Glutamic acid	5.8807	0.539166	C4B vs ACB
2,3-dihydroxybenzoic acid	2.50217	0.119238	C4B vs ACB
N-.alpha.-acetyl-l-ornithine	8.98907	5.70529	C4B vs ACB
Pi(16:0e/15-hete)	6.06704	1.73951	C4B vs ACB
L-threonate	3.35892	0.167855	C4B vs ACB
Isoquercitin	1.10176	0.0161686	C4B vs ACB
Dimethylglycine	2.7693	0.474835	C4B vs ACB
2-keto-D-Gluconic acid	1.4037	0.0878078	C4B vs ACB
Ethylmalonic acid	1.18638	0.196627	C4B vs ACB
L-pyroglutamic acid	3.18074	0.535169	C4B vs ACB
Homocitrate	2.67093	0.290374	C4B vs ACB
D-Lyxose	1.82634	0.0884284	C4B vs ACB
D-arabinose	3.96037	0.130111	C4B vs ACB
L-iditol	9.52616	0.345937	C4B vs ACB
Progesterone	3.76132	0.512861	C4B vs ACB
Galactonic acid	1.01906	0.328792	C4B vs ACB
Glyceric acid	1.30256	0.10186	C4B vs ACB
Hyperoside	1.52859	0.0422122	C4B vs ACB
1-octadecanoyl-sn-glycero-3-phospho-(1'-myo-inositol)	1.59653	0.6378	C4B vs ACB
Arctigenin	4.03399	0.376563	C4B vs ACB
D-(+)-mannose	1.97288	0.341967	C4B vs ACB
Threonine	1.54207	0.613459	C4B vs ACB
L-gulono-1,4-lactone	4.34947	0.261619	C4B vs ACB
Uridine 5'-monophosphate	4.38438	0.327761	C4B vs ACB
Dl-lactate	4.01926	0.195959	C4B vs ACB
2-methyl-3-hydroxybutyric acid	1.85224	0.334405	C4B vs ACB
Phe-met-arg-phe-amide	1.36576	2.57262	C4B vs ACB
Pc(16:1e/9-hode)	1.66685	0.628452	C4B vs ACB
Eicosenoic acid	1.14173	0.489503	C4B vs ACB
Udp-d-glucose	6.2931	0.423133	C4B vs ACB
P-coumaric acid	1.46045	0.256383	C4B vs ACB
Genistin	1.2177	0.079279	C4B vs ACB
D-Ribose 5-phosphate	1.69299	0.179712	C4B vs ACB
Salidroside	1.06344	0.0476744	C4B vs ACB
Uridine 5'-diphosphate	1.17868	0.369716	C4B vs ACB
Pc 36:6	1.20114	1.59554	C4B vs ACB
Proline	2.19555	0.637528	C4B vs ACB
Glu-gln	1.64824	0.54938	C4B vs ACB
L-Histidine	5.71175	0.200839	C4B vs ACB
2-hydroxy-6-methylquinoline-3-carbaldehyde	1.33313	0.0876088	C4B vs ACB
Galactinol	3.59774	0.670172	C4B vs ACB
N-acetyl-d-mannosamine	1.30752	0.311656	C4B vs ACB
Alpha-d-glucose	6.20721	0.224666	C4B vs ACB
3-dehydroepiandrosterone sulfate	1.25207	4.38141	C4B vs ACB
Malate	2.82208	0.748837	C4B vs ACB
9-OxoODE	3.40183	1.63928	C4B vs ACB
N-Acetyl-D-Glucosamine 6-Phosphate	1.11859	0.493829	C4B vs ACB
L-Ribulose	1.13691	0.246969	C4B vs ACB
L-cysteine-glutathione disulfide	1.67349	0.490573	C4B vs ACB
9R,10S-EpOME	4.81818	1.76419	C4B vs ACB
Udp-n-acetylglucosamine	8.65772	0.533439	C4B vs ACB
3-hydroxy-3-methylglutaric acid	1.14176	0.641446	C4B vs ACB
3'-O-methylguanosine	1.5485	8.14064	C4B vs ACB
Sarcosine	1.15578	0.616397	C4B vs ACB
Xylitol	2.23334	0.352274	C4B vs ACB
Glycocholic acid	3.92947	0.448275	C4B vs ACB
sn-Glycerol 3-phosphoethanolamine	3.04836	0.391375	C4B vs ACB
Trehalose	2.69719	0.733902	C4B vs ACB
Pyruvate	1.69412	2.29633	C4B vs ACB
Cynarin	1.04634	0.163022	C4B vs ACB
Plantaginin	5.3065	0.00599363	C4B vs ACB
1,3,6-trihydroxy-2-(3-methylbut-2-enyl)xanthen-9-one	1.20876	0.143899	C4B vs ACB
Gamma-Glu-Cys	1.0942	0.046514	C4B vs ACB
Cyanidin 3,5-diglucoside	1.34246	0.0209106	C4B vs ACB
D-Threitol	1.41399	0.145181	C4B vs ACB
Monomethyl glutaric acid	1.58487	1.49015	C4B vs ACB
Pristanic acid	1.11073	0.519923	C4B vs ACB
Ricinoleic acid	5.9615	1.74918	C4B vs ACB
Zinniol	2.25311	0.70985	C4B vs ACB
Octadecanoic acid	5.84295	0.714972	C4B vs ACB
Methylmalonic acid	3.6255	0.610316	C4B vs ACB
1,2-dioleoyl-sn-glycero-3-phospho-l-serine	3.09194	1.11439	C4B vs ACB
Propionic acid	1.57994	0.635763	C4B vs ACB
Phosphorylcholine	2.69623	0.381231	C4B vs ACB
N-epsilon-formyl-l-lysine	5.43589	13.0178	C4B vs ACB
Urea	2.24444	0.489583	C4B vs ACB
Lunarine	1.32172	0.107589	C4B vs ACB
L-pipecolic acid	3.33134	5.9659	C4B vs ACB
4-ketopimelic acid	11.371	23.4238	C4B vs ACB
Glutaraldehyde	4.96042	16.3966	C4B vs ACB
Glu-Met(o)	1.87253	69.2426	C4B vs ACB
G-guanidinobutyrate	6.05197	2.10737	C4B vs ACB
His-Glu	1.01411	0.25869	C4B vs ACB
Pyridoxine	1.11386	0.267855	C4B vs ACB
O-t-butyl-l-threonine methyl ester	1.19027	4.15856	C4B vs ACB
Tyr-Asn	1.31398	0.143699	C4B vs ACB
Gliotoxin	1.15233	3.7607	C4B vs ACB
Kaempferol 3-o-rutinoside	1.48443	0.012275	C4B vs ACB
5-methyl-5,6-dihydrouracil	1.19098	0.176262	C4B vs ACB
cis-4-Hydroxy-D-proline	1.26401	0.409222	C4B vs ACB
Puerarin	1.01434	0.164702	C4B vs ACB
Melezitose	1.47734	0.23457	C4B vs ACB
Pargyline	1.38798	0.0385265	C4B vs ACB
1-oleoyl-2-linoleoyl-rac-glycerol	5.57936	1.64139	C4B vs ACB
Laminaritetraose	1.14674	0.145347	C4B vs ACB
Histidine	22.9525	0.221172	C4B vs ACB
4-hydroxy-l-phenylglycine	2.53745	0.108018	C4B vs ACB
Lpc 18:2	27.8374	0.634646	C4B vs ACB
N-.alpha.-(tert-butoxycarbonyl)-l-histidine	19.5116	0.213989	C4B vs ACB
Met-Phe-Lys	2.76609	2.8351	C4B vs ACB
21h,23h-porphine, 5,15-diphenyl-	1.05502	0.0256732	C4B vs ACB
Nicotinamide ribotide	1.41117	0.380554	C4B vs ACB
3-aminopyridine	1.64677	0.161963	C4B vs ACB
S-methyl-5'-thioadenosine	3.86636	4.62099	C4B vs ACB
Candesartan cilexetil	1.23797	0.230739	C4B vs ACB
Melamine	1.12449	1.56101	C4B vs ACB
Eleutheroside e	1.00685	0.204949	C4B vs ACB
D-glutamine	4.09362	0.39477	C4B vs ACB
1,2-di-(9z,12z,15z-octadecatrienoyl)-sn-glycero-3-phosphocholine	4.54813	2.11607	C4B vs ACB
Grossamide or its isomer (not validated)	1.01576	0.0800203	C4B vs ACB
2,3,9,10,11,12-hexahydro-10s-hydroxy-9-methyl-1-oxo-9r,12s-epoxy-1h-diindolo[1,2,3-fg:3',2',1'-kl]pyrrolo[3,4-i][1,6]benzodiazocine-10-carboxylic acid, hexyl ester	2.8386	0.267585	C4B vs ACB
D-mannosamine	1.50779	17.6223	C4B vs ACB
Thiamine	1.33663	0.0784564	C4B vs ACB
D-sorbitol	3.17478	0.335658	C4B vs ACB
Genistein	1.51548	0.0618636	C4B vs ACB
4-hydroxyisoleucine	3.22547	6.38915	C4B vs ACB
1-(1z-hexadecenyl)-sn-glycero-3-phosphocholine	1.40535	0.717654	C4B vs ACB
Pheophorbide a	1.56537	0.145246	C4B vs ACB
Sorbitol 6-phosphate	3.28321	0.335997	C4B vs ACB
Lappaconitine	2.69528	0.131532	C4B vs ACB
2-piperidone	1.91132	0.54153	C4B vs ACB
1-hexadecanoyl-2-octadecadienoyl-sn-glycero-3-phosphocholine	9.0392	0.646109	C4B vs ACB
1-palmitoyl-2-linoleoyl-rac-glycerol	1.18701	0.613613	C4B vs ACB
Nicotinamide	1.99735	0.245667	C4B vs ACB
Cytidine	3.78575	0.19675	C4B vs ACB
Gamma-glu-glu	1.96454	0.328036	C4B vs ACB
Daidzein	2.31816	0.662411	C4B vs ACB
His-Met	3.10161	0.00662161	C4B vs ACB
Captopril	1.04081	0.807194	C4B vs ACB
Pentanochlor	1.24776	0.0744897	C4B vs ACB
Astragalin	1.15621	0.112767	C4B vs ACB
Delta-tocopherol	1.04283	0.142867	C4B vs ACB
Thioetheramide-PC	12.1529	1.3424	C4B vs ACB
Salannin	1.69977	0.425858	C4B vs ACB
(+-)8,9-DHET	1.10646	0.424402	C4B vs ACB
N-(4-fluorobenzoyl)-5-amino-1h-indole	1.5969	0.123766	C4B vs ACB
N6,N6,N6-Trimethyl-L-lysine	7.52454	0.351743	C4B vs ACB
16-Hydroxypalmitic acid	1.02185	1.87966	C4B vs ACB
13-keto-9z,11e-octadecadienoic acid	3.42003	1.52087	C4B vs ACB
Gly-Glu	1.3608	1.8522	C4B vs ACB
D-xylose	1.26284	1.30242	C4B vs ACB
4-[5-[[4-[5-[acetyl(hydroxy)amino]pentylamino]-4-oxobutanoyl]-hydroxyamino]pentylamino]-4-oxobutanoic acid	9.10481	0.670032	C4B vs ACB
Adenylosuccinic acid	1.08592	0.244377	C4B vs ACB
Tetraethylene glycol	2.31561	1.25635	C4B vs ACB
Benzeneethanamine, 2,5-dimethoxy-n-[(2-methoxyphenyl)methylene]-	1.11487	0.198732	C4B vs ACB
NG,NG-dimethyl-L-arginine(ADMA)	1.23958	0.159422	C4B vs ACB
15s-hydroperoxy-11z,13e-eicosadienoic acid	2.37702	1.15157	C4B vs ACB
Lavandulol	4.44976	1.12893	C4B vs ACB
Ile-Pro	4.25043	3.09576	C4B vs ACB
Val-Pro	1.65266	2.55862	C4B vs ACB
1-oleoyl-2-myristoyl-sn-glycero-3-phosphocholine	1.31341	1.28083	C4B vs ACB
D-Proline	2.16492	0.527835	C4B vs ACB
1,2-dipalmitoyl-sn-glycero-3-phosphoethanolamine-n,n-dimethyl	2.9353	2.60136	C4B vs ACB
D-erythro-imidazolylglycerol phosphate	14.8603	0.0359621	C4B vs ACB
Myriocin	1.31459	7.08407	C4B vs ACB
Ala-Pro-Arg	2.21802	2.81316	C4B vs ACB
Mebeverine	1.0149	2.24927	C4B vs ACB
L-alanyl-l-norleucine	1.68811	0.242849	C4B vs ACB
3,6,9,12-tetraoxatetracosan-1-ol	3.47834	0.392076	C4B vs ACB
Phe-Asp-Lys	2.36046	1.64111	C4B vs ACB
1,2-dilinoleoylglycerol	3.48285	1.34768	C4B vs ACB
Lpc 18:3	11.8984	1.17466	C4B vs ACB
Leu-Val	1.12571	3.34977	C4B vs ACB
Maltotetraose	2.55256	0.100035	C4B vs B2B
Apigenin 7-glucoside	1.35887	0.146572	C4B vs B2B
Phenylphosphonic acid	1.05907	0.385601	C4B vs B2B
D-Lyxose	1.35912	0.181756	C4B vs B2B
Uracil	7.65141	0.219366	C4B vs B2B
Maltotriose	1.60369	0.290034	C4B vs B2B
L-Gulonic gamma-lactone	1.29043	2.76614	C4B vs B2B
Oxalate	2.56989	2.07481	C4B vs B2B
Udp-d-glucose	6.82775	0.473883	C4B vs B2B
1,4-d-xylobiose	1.39892	2.72498	C4B vs B2B
N-.alpha.-acetyl-l-ornithine	9.17753	2.80397	C4B vs B2B
Gentisic acid	1.43472	0.388489	C4B vs B2B
Monomethyl glutaric acid	1.50344	0.553923	C4B vs B2B
Glutamic acid	3.79493	0.682012	C4B vs B2B
Homocitrate	2.55757	0.336484	C4B vs B2B
D-(+)-mannose	2.06019	0.383249	C4B vs B2B
D-mannitol 1-phosphate	8.42423	3.20826	C4B vs B2B
Pi(16:0e/15-hete)	6.27851	1.54684	C4B vs B2B
N-acetyl-d-mannosamine	1.37415	0.371934	C4B vs B2B
Dimethylglycine	1.77981	0.6361	C4B vs B2B
Uridine 5'-diphosphoglucuronic acid (UDP-D-glucuronate)	1.12582	0.381367	C4B vs B2B
(+)-.gamma.-tocopherol	2.39705	0.192653	C4B vs B2B
Octadecanoic acid	6.39003	0.667885	C4B vs B2B
2-methyl-3-hydroxybutyric acid	1.77504	0.388845	C4B vs B2B
L-Histidine	3.22353	0.440967	C4B vs B2B
ketoisocaproic acid	6.38986	0.109497	C4B vs B2B
Uridine 5'-diphosphate	1.22313	0.371048	C4B vs B2B
D-arabinonic acid	2.18032	0.453402	C4B vs B2B
Pristanic acid	1.07708	0.575102	C4B vs B2B
Udp-n-acetylglucosamine	11.3182	0.467632	C4B vs B2B
3'-O-methylguanosine	1.67921	7.54142	C4B vs B2B
Hydroxyisocaproic acid	1.49161	0.201292	C4B vs B2B
D-arabinose	2.48356	0.299644	C4B vs B2B
Dl-lactate	2.65829	0.354031	C4B vs B2B
Xanthine	4.80795	0.142766	C4B vs B2B
6-hydroxyhexanoate	4.78293	0.210823	C4B vs B2B
(2r,3s,4s,5r,6r)-6-[1,7-bis(4-hydroxyphenyl)heptan-3-yloxy]-5-[(2s,3r,4r)-3,4-dihydroxy-4-(hydroxymethyl)oxolan-2-yl]oxy-2-(hydroxymethyl)oxane-3,4-diol	3.56428	0.0903833	C4B vs B2B
Galactinol	5.356	0.609066	C4B vs B2B
Xylitol	1.67508	2.06963	C4B vs B2B
Labetalol	2.44456	2.16288	C4B vs B2B
Trehalose	4.90171	0.640278	C4B vs B2B
Pro-gly	1.40539	2.19047	C4B vs B2B
9-OxoODE	3.63491	1.51872	C4B vs B2B
Zinniol	2.4191	0.708224	C4B vs B2B
Palmitic acid	2.47482	0.804476	C4B vs B2B
3-dehydroepiandrosterone sulfate	1.27974	2.64206	C4B vs B2B
Citrate	4.61081	0.77682	C4B vs B2B
Shanzhiside	2.13376	0.305027	C4B vs B2B
sn-Glycerol 3-phosphoethanolamine	4.48922	0.314493	C4B vs B2B
3-hydroxy-3-methylglutaric acid	1.91862	0.491261	C4B vs B2B
Pc 36:6	1.24208	1.40758	C4B vs B2B
1,2-dilinolenoyl-sn-glycero-3-phosphoethanolamine	1.46822	1.52024	C4B vs B2B
Glycine	3.40951	1.72892	C4B vs B2B
Glycocholic acid	3.2611	0.508352	C4B vs B2B
N-epsilon-formyl-l-lysine	4.60229	3.02615	C4B vs B2B
Glu-Met(o)	1.76586	9.30874	C4B vs B2B
Urea	1.49289	0.630221	C4B vs B2B
L-pipecolic acid	2.74481	2.2625	C4B vs B2B
2-methylbutyryl-l-carnitine	1.68006	0.267706	C4B vs B2B
Lpc 18:2	34.3043	0.589496	C4B vs B2B
Melezitose	1.08912	0.313692	C4B vs B2B
Bendiocarb	2.15432	0.548721	C4B vs B2B
Isobutyryl-l-carnitine	3.63339	0.360931	C4B vs B2B
Sorbitol 6-phosphate	2.32983	3.7814	C4B vs B2B
D-sorbitol	2.23091	3.61586	C4B vs B2B
Prostaglandin f2.beta.	1.16065	0.280506	C4B vs B2B
D-mannosamine	1.38382	4.33273	C4B vs B2B
Arachidonoyl-2'-fluoroethylamide	1.0342	0.45982	C4B vs B2B
O-t-butyl-l-threonine methyl ester	1.03665	2.47298	C4B vs B2B
4-[5-[[4-[5-[acetyl(hydroxy)amino]pentylamino]-4-oxobutanoyl]-hydroxyamino]pentylamino]-4-oxobutanoic acid	13.6902	0.568777	C4B vs B2B
2,3,9,10,11,12-hexahydro-10s-hydroxy-9-methyl-1-oxo-9r,12s-epoxy-1h-diindolo[1,2,3-fg:3',2',1'-kl]pyrrolo[3,4-i][1,6]benzodiazocine-10-carboxylic acid, hexyl ester	3.2035	0.227876	C4B vs B2B
1-(1z-hexadecenyl)-sn-glycero-3-phosphocholine	1.85253	0.685403	C4B vs B2B
1,2-di-(9z,12z,15z-octadecatrienoyl)-sn-glycero-3-phosphocholine	4.0191	1.72187	C4B vs B2B
N6,N6,N6-Trimethyl-L-lysine	4.77736	0.510295	C4B vs B2B
Met-Phe-Lys	2.17461	1.68037	C4B vs B2B
4(3h)-quinazolinone, 8-hydroxy-2-methyl-	1.02869	4.57369	C4B vs B2B
1-oleoyl-2-linoleoyl-rac-glycerol	4.95743	1.52388	C4B vs B2B
MG(18:2(9Z,12Z)/0:0/0:0)[rac]	2.42035	0.274937	C4B vs B2B
Nicotinamide ribotide	1.02773	0.50113	C4B vs B2B
Tetraethylene glycol	2.18611	1.25644	C4B vs B2B
13-keto-9z,11e-octadecadienoic acid	3.65333	1.72274	C4B vs B2B
Histidine	8.4451	0.568399	C4B vs B2B
(+-)8,9-DHET	1.07189	0.453502	C4B vs B2B
N,n'-diacetylchitobiose	1.49968	0.115213	C4B vs B2B
Tyr-Pro	1.30001	1.97083	C4B vs B2B
Captopril	2.1511	0.812269	C4B vs B2B
Arg-Lys	1.70285	3.69563	C4B vs B2B
L-hydroxyarginine	1.76401	1.87402	C4B vs B2B
Maltose	2.1847	0.581784	C4B vs B2B
4-hydroxy-l-phenylglycine	1.04699	0.378492	C4B vs B2B
Myriocin	1.35049	7.26108	C4B vs B2B
Isomaltose	1.25566	0.594018	C4B vs B2B
Gly-Glu	1.30012	1.68837	C4B vs B2B
Glu-Ala-Arg	1.22919	0.474088	C4B vs B2B
Salannin	2.90795	0.232714	C4B vs B2B
N-.alpha.-(tert-butoxycarbonyl)-l-histidine	6.12337	0.597734	C4B vs B2B
Thioetheramide-PC	10.9309	1.30264	C4B vs B2B
Phe-pro	2.81373	2.1927	C4B vs B2B
4-hydroxy-1-(2-hydroxyethyl)-2,2,6,6-tetramethylpiperidine	3.75328	1.34944	C4B vs B2B
Cytidine	2.257	0.396527	C4B vs B2B
Ile-Pro	4.31391	2.65525	C4B vs B2B
Methionine sulfoxide	1.19974	0.56281	C4B vs B2B
1,2-dilauroyl-sn-glycero-3-phosphatidylcholine	19.1139	1.58874	C4B vs B2B
