# Supplementary material for: Integrative analysis of microbiota and metabolomics in chromium-exposed silkworm (Bombyx mori) midguts based on 16S rDNA sequencing and LC/MS metabolomics
Source: Front Microbiol. 2023 Oct 25;14:1278271. doi: 10.3389/fmicb.2023.1278271 (PMC10635416; doi:10.3389/fmicb.2023.1278271)
Supplement: Supplementary file 10 [file Table_10.XLSX]

## Sheet: b2_VS_ACM_Kegg
Map_Name	Test	Ref	p.value	Group
Arginine biosynthesis	5	23	4.03941e-05	B2B vs ACB
ABC transporters	11	137	2.49987e-05	B2B vs ACB
Biosynthesis of amino acids	10	128	7.53577e-05	B2B vs ACB
Protein digestion and absorption	6	47	0.000155092	B2B vs ACB
beta-Alanine metabolism	5	32	0.00021311	B2B vs ACB
Pentose phosphate pathway	5	35	0.000329434	B2B vs ACB
Fructose and mannose metabolism	6	54	0.000337646	B2B vs ACB
Pantothenate and CoA biosynthesis	4	30	0.00175496	B2B vs ACB
Ascorbate and aldarate metabolism	5	49	0.00159189	B2B vs ACB
Flavone and flavonol biosynthesis	5	51	0.00190723	B2B vs ACB
Benzoate degradation	6	72	0.00158172	B2B vs ACB
Aminoacyl-tRNA biosynthesis	5	52	0.00208099	B2B vs ACB
Tyrosine metabolism	6	78	0.0023884	B2B vs ACB
Pentose and glucuronate interconversions	5	55	0.00267175	B2B vs ACB
Proximal tubule bicarbonate reclamation	3	17	0.00302287	B2B vs ACB
Pyrimidine metabolism	5	65	0.00552263	B2B vs ACB
Valine, leucine and isoleucine biosynthesis	3	23	0.00729227	B2B vs ACB
Glutamatergic synapse	2	8	0.00804049	B2B vs ACB
Histidine metabolism	4	47	0.00908867	B2B vs ACB
GABAergic synapse	2	9	0.0102195	B2B vs ACB
Pyrimidine metabolism	10	65	7.87235e-07	C4B vs ACB
ABC transporters	14	137	8.37202e-07	C4B vs ACB
Protein digestion and absorption	7	47	4.78274e-05	C4B vs ACB
Arginine and proline metabolism	8	78	0.000207746	C4B vs ACB
Biosynthesis of amino acids	10	128	0.000326545	C4B vs ACB
Proximal tubule bicarbonate reclamation	4	17	0.00035786	C4B vs ACB
Ascorbate and aldarate metabolism	6	49	0.000509552	C4B vs ACB
Pentose phosphate pathway	5	35	0.000740724	C4B vs ACB
Fructose and mannose metabolism	6	54	0.000863928	C4B vs ACB
Pentose and glucuronate interconversions	6	55	0.000953275	C4B vs ACB
Arginine biosynthesis	4	23	0.00120762	C4B vs ACB
Glyoxylate and dicarboxylate metabolism	6	62	0.0017937	C4B vs ACB
Amino sugar and nucleotide sugar metabolism	8	108	0.00184538	C4B vs ACB
Alanine, aspartate and glutamate metabolism	4	28	0.00257486	C4B vs ACB
Galactose metabolism	5	46	0.00260174	C4B vs ACB
Purine metabolism	7	95	0.00365624	C4B vs ACB
Glycine, serine and threonine metabolism	5	50	0.00376187	C4B vs ACB
Flavone and flavonol biosynthesis	5	51	0.00410184	C4B vs ACB
Aminoacyl-tRNA biosynthesis	5	52	0.00446323	C4B vs ACB
Nicotinate and nicotinamide metabolism	5	55	0.00568319	C4B vs ACB
ABC transporters	13	137	8.16464e-10	C4B vs B2B
Phosphotransferase system (PTS)	6	57	2.28995e-05	C4B vs B2B
Biosynthesis of amino acids	7	128	0.000316203	C4B vs B2B
Pyrimidine metabolism	5	65	0.000513515	C4B vs B2B
Starch and sucrose metabolism	4	37	0.000529302	C4B vs B2B
Arginine biosynthesis	3	23	0.00160743	C4B vs B2B
Biosynthesis of various secondary metabolites - part 3	4	52	0.00193293	C4B vs B2B
Pentose and glucuronate interconversions	4	55	0.00237956	C4B vs B2B
Glyoxylate and dicarboxylate metabolism	4	62	0.00368845	C4B vs B2B
Taste transduction	3	32	0.0042142	C4B vs B2B
Amino sugar and nucleotide sugar metabolism	5	108	0.00493822	C4B vs B2B
Synaptic vesicle cycle	2	12	0.00649275	C4B vs B2B
Galactose metabolism	3	46	0.0116439	C4B vs B2B
2-Oxocarboxylic acid metabolism	5	134	0.012062	C4B vs B2B
Protein digestion and absorption	3	47	0.0123475	C4B vs B2B
Ascorbate and aldarate metabolism	3	49	0.013827	C4B vs B2B
Aminoacyl-tRNA biosynthesis	3	52	0.016228	C4B vs B2B
Neuroactive ligand-receptor interaction	3	52	0.016228	C4B vs B2B
Purine metabolism	4	95	0.0163577	C4B vs B2B
Fructose and mannose metabolism	3	54	0.0179509	C4B vs B2B
