# Supplementary material for: Integrative analysis of microbiota and metabolomics in chromium-exposed silkworm (Bombyx mori) midguts based on 16S rDNA sequencing and LC/MS metabolomics
Source: Front Microbiol. 2023 Oct 25;14:1278271. doi: 10.3389/fmicb.2023.1278271 (PMC10635416; doi:10.3389/fmicb.2023.1278271)
Supplement: Supplementary file 11 [file Table_11.XLSX]

## Sheet: heatmap
	unclassified_Bacillales	Weissella	Thermus	Propionibacterium	Lactobacillus	Vibrio	unclassified_Lachnospiraceae	Geobacillus	Methylobacterium	unclassified_Bradyrhizobiaceae	Enterococcus	Pelomonas	Dietzia	Blautia	unidentified_S24-7	unidentified_Hyphomicrobiaceae	Ralstonia	unclassified_Pseudomonadaceae	Micrococcus	Cupriavidus	unidentified_Clostridiales	Staphylococcus	Corynebacterium	unidentified_Myxococcales	unidentified_Caulobacteraceae	unidentified_N1423WL	Actinomyces	Bacillus	Flavobacterium	Enhydrobacter	Kaistobacter	unclassified_Bacteria	unclassified_Peptostreptococcaceae	Shigella	Thermoactinomyces	Helicobacter	unidentified_ACK-M1	Clostridium	[Prevotella]	unclassified_Bacillaceae	Cetobacterium	unclassified_Enterobacteriaceae	Bifidobacterium	Macrococcus	Bosea	unidentified_Lachnospiraceae	unidentified_Desulfovibrionaceae	Prevotella	Bacteroides
Glutaraldehyde	0.672174	0.541796	-0.340999	0.176562	-0.190918	-0.338253	0.183538	-0.381716	0.288637	-0.470697	-0.210367	0.00755874	-0.124719	0.0905423	0.0531833	-0.257115	-0.210367	-0.0099187	0.262666	0.438407	-0.57	0.458441	0.221605	0.185189	0.402503	-0.116871	0.163619	0.303863	0.17763	0.210367	0.163619	0.266725	-0.0105643	0.0487168	-0.117837	-0.748368	0.65711	-0.0645595	-0.248116	0.0680139	0.413751	0.27914	0.374837	-0.116871	0.0233741	0.365575	-0.542339	0.0575166	0.374445
4-ketopimelic acid	0.663913	0.550052	-0.336827	0.191017	-0.195046	-0.338253	0.145017	-0.345812	0.309534	-0.454264	-0.210367	-0.0604699	-0.0888151	0.0873653	0.0260702	-0.257115	-0.210367	-0.0099187	0.294791	0.406282	-0.55677	0.438823	0.177505	0.221093	0.370378	-0.116871	0.163619	0.350612	0.17763	0.210367	0.163619	0.272124	-0.0152595	0.0283237	-0.142865	-0.745756	0.645781	-0.0622118	-0.254913	0.0680139	0.43784	0.255052	0.364388	-0.116871	0.0233741	0.341487	-0.506435	0.0105643	0.348621
N-epsilon-formyl-l-lysine	0.872483	0.320949	-0.424423	0.316985	-0.219814	-0.334474	-0.0124624	-0.434627	0.139748	-0.426092	-0.163619	0.0113381	-0.0170072	0.125488	0.0573545	-0.303863	-0.163619	-0.0722648	0.105822	0.334474	-0.536925	0.427465	0.367137	0.194637	0.370378	0.0701223	0.39736	0.0233741	0.113381	0.210367	0.39736	0.279683	-0.367402	0.189202	0.142865	-0.745756	0.67637	-0.336883	-0.282104	-0.031173	0.439257	0.383995	0.212886	0.0701223	-0.0701223	0.192706	-0.402503	0.179593	0.42844
N-.alpha.-(tert-butoxycarbonyl)-l-histidine	-0.696954	-0.426213	0.482821	-0.121838	0.23839	0.334474	0.0419191	0.413841	-0.212886	0.426092	0.163619	0.160623	0.156844	-0.00158846	0.00521405	0.303863	0.163619	0.00566783	-0.245659	-0.449745	0.669226	-0.454311	-0.331857	-0.0699183	-0.270225	-0.116871	-0.303863	-0.0701223	-0.109602	-0.163619	-0.303863	-0.179256	0.348621	0.0351214	0.038584	0.779713	-0.565341	0.268802	0.35348	-0.0453426	-0.440674	-0.396748	-0.118851	-0.116871	0.0233741	-0.104855	0.445965	-0.111512	-0.573992
Histidine	-0.735158	-0.386997	0.516191	-0.140423	0.190918	0.366599	0.022659	0.342033	-0.259904	0.388531	0.163619	0.160623	0.0850358	-0.0270038	-0.0302415	0.350612	0.163619	0.00850174	-0.277784	-0.413841	0.631741	-0.464636	-0.272321	-0.137947	-0.270225	0.0233741	-0.303863	-0.116871	-0.141726	-0.163619	-0.303863	-0.221371	0.313407	0.0373873	0.038584	0.777101	-0.558544	0.257064	0.313827	-0.0453426	-0.464762	-0.315981	-0.184153	0.0233741	-0.0233741	-0.104855	0.406282	-0.125597	-0.473045
G-guanidinobutyrate	0.691792	0.457172	-0.366026	0.20444	-0.0588235	-0.413841	0.12689	-0.334474	0.280801	-0.355664	-0.350612	-0.0850358	0.0510215	-0.141373	0.326399	-0.210367	-0.350612	0.117607	0.188968	0.130388	-0.453133	0.436758	0.276731	0.0548008	0.309908	-0.0233741	0.116871	-0.116871	0.149285	0.257115	0.116871	0.060472	-0.111512	0.211861	0.0865532	-0.646496	0.436185	-0.301669	-0.325156	0.206876	0.321649	0.393914	0.262516	-0.0233741	-0.0701223	0.457677	-0.398723	0.0363881	0.322797
Lpc 18:2	-0.585441	0.168215	0.484906	-0.167269	0.226006	0.29857	-0.0317226	0.302349	0.231171	0.240631	0.116871	-0.291011	-0.0831461	0.0270038	-0.0510977	0.303863	0.116871	0.185621	0.183299	-0.398723	0.528104	-0.393392	-0.411238	0.0642493	-0.506435	0.0233741	-0.257115	0.39736	0.00755874	-0.303863	-0.257115	-0.00107986	0.480088	-0.250382	-0.0698682	0.335655	-0.324023	0.409659	-0.166543	0.00708478	-0.187038	-0.43784	-0.0143666	0.0233741	0.350612	-0.239466	0.077477	-0.358012	-0.555211
1,2-di-(9z,12z,15z-octadecatrienoyl)-sn-glycero-3-phosphocholine	0.756841	0.22807	-0.366026	0.301497	-0.0794634	-0.249438	0.0407861	-0.277784	-0.0274271	-0.137336	-0.303863	-0.0604699	0.0755874	-0.35105	0.197091	-0.0233741	-0.303863	0.106272	-0.255107	0.334474	-0.309807	0.630873	0.375957	-0.0642493	0.513994	0.257115	0.116871	-0.39736	0.192748	0.39736	0.116871	0.0367152	-0.327493	0.139353	0.138694	-0.474097	0.501896	-0.559907	-0.0747746	0.243717	0.109106	0.5682	0.0613844	0.257115	-0.163619	0.37266	-0.342033	-0.085688	0.564602
D-erythro-imidazolylglycerol phosphate	-0.628808	-0.465428	0.557903	-0.0154879	0.0196078	0.402503	-0.11896	0.41762	-0.364388	0.111512	0.210367	0.12094	0.289122	-0.0968961	-0.0323271	0.350612	0.210367	-0.0495935	-0.230541	-0.345812	0.506054	-0.391327	-0.173095	-0.277784	-0.130388	0.257115	-0.210367	-0.257115	-0.291011	-0.0233741	-0.210367	-0.178176	0.0457785	0.129156	-0.0740395	0.706574	-0.452046	-0.163159	0.24585	0.0779326	-0.31173	0.0170035	-0.463648	0.257115	-0.39736	-0.0510104	0.385496	-0.259412	-0.23124
1-o-hexadecyl-2-o-acetyl-sn-glyceryl-3-phosphorylcholine	-0.261229	-0.737874	0.284687	0.175529	0.0712074	0.0623596	-0.00906359	0.513994	-0.654332	0.341578	-0.0233741	0.124719	0.256997	0.192204	-0.138694	0.116871	-0.0233741	-0.349988	-0.47809	-0.342033	0.431083	-0.198245	-0.102534	-0.217314	-0.198417	0.0701223	0.210367	-0.303863	-0.326915	-0.0701223	0.210367	-0.342315	-0.0833404	0.189202	0.309714	0.703962	-0.208462	-0.22185	0.412393	-0.114773	-0.222462	-0.272056	-0.542012	0.0701223	-0.39736	-0.306063	0.481869	0.200721	-0.134988
1-(1z-hexadecenyl)-sn-glycero-3-phosphocholine	-0.54001	0.145511	0.509934	-0.107383	0.230134	0.262666	-0.114428	0.302349	0.178929	0.304016	0.0701223	-0.255107	-0.115271	0.0555961	-0.0281559	0.303863	0.0701223	0.140279	0.147395	-0.362819	0.638356	-0.358286	-0.398008	0.160623	-0.542339	0.116871	-0.257115	0.39736	-0.0283453	-0.350612	-0.257115	-0.0691109	0.426092	-0.188069	0.0156421	0.380061	-0.354613	0.423745	-0.103098	-0.0439257	-0.235215	-0.435006	-0.0222029	0.116871	0.350612	-0.355656	0.109602	-0.362707	-0.53643
Isobutyryl-l-carnitine	0.0784719	0.640867	0.0531833	0.227155	0.139319	-0.481869	-0.158613	-0.154954	0.487157	-0.0786452	-0.39736	-0.294791	-0.0585802	0.131842	0.280516	-0.257115	-0.39736	0.0382578	0.474311	-0.402503	0.104739	-0.249871	0.135609	0.349592	-0.366599	0.39736	-0.0233741	0.350612	0.0510215	-0.163619	-0.0233741	-0.176017	0.179593	0.240185	0.209605	-0.262516	0.0566474	0.37914	-0.282104	-0.00141696	0.20971	0.0821835	0.199826	0.39736	0.257115	-0.0750987	0.0699183	-0.055169	-0.0645595
4-[5-[[4-[5-[acetyl(hydroxy)amino]pentylamino]-4-oxobutanoyl]-hydroxyamino]pentylamino]-4-oxobutanoic acid	-0.643263	0.28999	0.247146	-0.461539	0.124871	0.349592	0.087237	0.0151175	0.343492	-0.0457785	0.350612	-0.166292	-0.338253	-0.0333577	0.0406696	0.116871	0.350612	0.14878	0.326915	-0.202196	0.18853	-0.472896	-0.298781	0.0642493	-0.309908	0.0233741	-0.303863	0.39736	0.0113381	-0.257115	-0.303863	0.131743	0.496521	-0.316093	-0.257574	0.00914236	-0.278705	0.433135	-0.180139	0.121858	-0.104855	-0.202625	0.150196	0.0233741	0.303863	-0.03259	-0.17763	-0.339231	-0.407312
Cytidine	-0.623645	-0.215686	0.468221	0.0743418	0.256966	0.0869255	-0.00566474	0.385496	-0.108402	0.372097	-0.116871	0.0604699	0.289122	-0.138196	0.0907244	0.257115	-0.116871	0.133194	-0.198417	-0.513994	0.57441	-0.345896	-0.0209478	-0.274004	-0.226762	0.210367	-0.350612	-0.210367	-0.00188968	-0.0233741	-0.350612	-0.330436	0.273497	0.142751	0.0594401	0.737919	-0.455445	0.196026	0.271908	0.0538444	-0.37691	-0.0821835	-0.246844	0.210367	0.0233741	-0.034007	0.513994	-0.0809928	-0.257064
Tetraethylene glycol	0.516262	0.120743	-0.228375	0.399587	-0.252838	-0.370378	-0.0996994	-0.445965	-0.0639965	-0.463654	-0.210367	0.342033	-0.0283453	0.109604	0.113666	-0.303863	-0.210367	-0.20971	-0.0264556	0.449745	-0.358317	0.40475	0.384778	0.11905	0.413841	0.163619	0.0233741	-0.116871	-0.00377937	0.350612	0.0233741	-0.160899	-0.18194	0.327422	0.142865	-0.385285	0.300231	-0.0903832	0.0940347	0.109106	0.188455	0.457677	-0.0848934	0.163619	-0.39736	0.19554	-0.317467	0.151421	0.569297
Captopril	-0.630873	0.0216718	0.286773	-0.267424	0.133127	0.202196	-0.0634451	0.338253	0.116239	0.393226	0.116871	-0.330695	-0.0472421	-0.0238269	-0.286773	0.163619	0.116871	0.102021	0.115271	-0.222983	0.309807	-0.387197	-0.393598	-0.00377937	-0.474311	-0.0701223	-0.210367	0.350612	0.0396834	-0.303863	-0.210367	-0.0615519	0.289931	-0.376139	-0.274259	0.395734	-0.410127	0.501216	0.021526	-0.14878	-0.202625	-0.48885	0.00130605	-0.0701223	0.39736	-0.321649	0.370378	-0.200721	-0.388531
1-oleoyl-2-linoleoyl-rac-glycerol	0.72793	0.0175439	-0.320143	0.315953	-0.174407	-0.410061	0.00566474	-0.234321	-0.249456	-0.214807	-0.303863	0.0188968	0.0226762	-0.0460654	0.0594401	-0.257115	-0.303863	-0.270639	-0.255107	0.342033	-0.422263	0.395457	0.270116	-0.0963739	0.270225	0.116871	0.39736	-0.39736	-0.115271	0.163619	0.39736	-0.126343	-0.421397	0.186936	0.230461	-0.398346	0.414659	-0.41905	-0.0781734	0.0467596	0.153031	0.290476	-0.121463	0.116871	-0.350612	0.189872	-0.105822	0.235935	0.534083
13-keto-9z,11e-octadecadienoic acid	0.471864	-0.0608875	-0.0239846	0.337636	-0.356037	0.130388	-0.15748	-0.0907048	-0.144972	-0.160812	0.0233741	0.151175	0.262666	0.0524192	-0.361855	0.163619	0.0233741	-0.0736817	-0.0925945	0.546119	-0.20176	0.472896	-0.212785	0.277784	0.474311	-0.39736	-0.0233741	0.257115	0.0245659	0.303863	-0.0233741	0.274284	-0.203069	0.0147283	-0.286773	-0.116239	0.293434	-0.142031	0.137087	-0.114773	0.133194	-0.0141696	0.116239	-0.39736	-0.303863	0.219628	-0.122829	-0.188983	0.137336
5.beta.-pregnane-3.alpha.,17-diol-20-one	-0.574084	-0.0629515	0.553732	-0.142488	0.168215	0.338253	0.00679769	0.202196	0.050936	0.165507	0.210367	-0.00377937	-0.151175	0.382819	-0.0886388	0.257115	0.210367	0.0623461	0.111491	-0.470531	0.622921	-0.478059	-0.296576	0.192748	-0.542339	0.0701223	-0.0701223	0.39736	-0.0604699	-0.350612	-0.0701223	0.00539929	0.430788	-0.00566474	0.167892	0.411406	-0.350081	0.435483	-0.0974336	-0.221045	-0.137445	-0.483182	-0.00391816	0.0701223	0.303863	-0.410917	0.00944842	-0.139683	-0.679635
Thioetheramide-PC	0.592669	0.00103199	-0.199177	0.405782	0.0588235	-0.156844	-0.158613	-0.130388	-0.0875055	0.0152595	-0.350612	-0.245659	0.255107	-0.166788	0.0114709	0.163619	-0.350612	0.14453	-0.255107	0.00566905	-0.0981238	0.396489	0.230426	-0.0642493	0.256997	0.257115	0.303863	-0.39736	0.0963739	0.39736	0.303863	0.00215971	-0.390878	0.0351214	0.359769	-0.158032	0.347815	-0.583383	-0.0929018	0.24655	0.22813	0.375494	-0.317371	0.257115	-0.303863	0.11194	-0.0982636	-0.0786452	0.353316
Maltose	-0.263294	0.108359	0.468221	0.155911	-0.0361197	0.205976	-0.200532	0.12094	0.0901176	-0.250021	0.163619	0.145506	0.185189	-0.204911	0.403567	0.116871	0.163619	0.034007	0.11716	-0.285342	0.393598	-0.245741	0.00992263	-0.0736977	-0.0699183	0.39736	-0.39736	-0.116871	-0.198417	-0.0701223	-0.39736	-0.0658713	0.116207	0.359145	-0.0427552	0.147584	-0.198266	-0.142031	-0.137087	0.189872	-0.236632	0.289059	-0.131911	0.39736	-0.210367	0.151614	0.0245659	-0.367402	-0.130293
Lpc 18:3	0.31905	0.616099	0.12618	0.244708	0.106295	-0.17763	0.246983	-0.188968	0.393122	-0.247674	-0.210367	-0.277784	-0.124719	0.106427	-0.0448408	-0.0233741	-0.210367	0.157282	0.0396834	0.153064	0.0121277	0.219928	0.00330754	0.192748	0.0812564	0.163619	0.0701223	0.39736	0.402503	0.210367	0.0701223	0.206253	0.447221	-0.201665	0.0281559	-0.471485	0.436185	0.259412	-0.280971	0.204042	0.232381	0.0297561	0.218111	0.163619	0.350612	0.192706	-0.542339	-0.362707	-0.0410833
1-hexadecanoyl-2-octadecadienoyl-sn-glycero-3-phosphocholine	-0.647393	-0.401445	0.0740395	-0.497677	0.0505676	0.274004	-0.183538	0.266445	-0.272965	0.245326	0.210367	-0.258887	-0.0869255	-0.214442	-0.0448408	0.163619	0.210367	0.0099187	-0.00377937	-0.330695	0.120174	-0.428498	-0.117969	-0.353371	-0.438407	0.303863	0.0233741	-0.39736	-0.342033	-0.257115	0.0233741	-0.308839	-0.247674	-0.17674	-0.0406696	0.432303	-0.610659	-0.224197	-0.00339885	0.034007	-0.178537	-0.0099187	-0.484545	0.303863	-0.210367	-0.35849	0.362819	-0.0481261	-0.0410833
Ile-Pro	0.340733	0.0175439	-0.509934	-0.255034	-0.23839	0.0170072	0.0453179	-0.213534	0.0770571	-0.219502	0.210367	-0.0925945	-0.18141	0.0810115	-0.284687	-0.210367	0.210367	-0.0283391	0.202196	0.481869	-0.675841	0.271554	0.00551257	0.0132278	0.194637	-0.39736	0.303863	0.163619	0.0661389	0.0233741	0.303863	0.353113	-0.306364	-0.339884	-0.272173	-0.510666	0.30363	-0.149074	-0.190335	-0.119024	0.34432	-0.0283391	0.152808	-0.39736	0.0701223	-0.0368409	-0.277784	0.219502	0.254716
Adenosine	0.595767	-0.102167	-0.124094	0.491482	-0.368421	-0.166292	-0.229989	-0.00377937	-0.165869	-0.196026	-0.0701223	0.291011	0.445965	-0.166788	0.0531833	-0.163619	-0.0701223	-0.00708478	-0.154954	0.362819	-0.177505	0.559628	0.506054	-0.0888151	0.470531	0.303863	-0.0233741	-0.303863	0.11716	0.257115	-0.0233741	0.0799095	-0.599816	0.489434	-0.128266	-0.163256	0.320624	-0.531735	0.0679769	-0.211127	0.00850174	0.575284	0.0483239	0.303863	-0.116871	0.0595122	0.0925945	0.085688	0.545821
N6,N6,N6-Trimethyl-L-lysine	-0.42953	-0.155831	0.599615	0.0237481	0.186791	0.370378	-0.141619	0.381716	0.0222029	0.0340404	0.210367	0.224872	0.0604699	-0.0079423	0.338913	0.303863	0.210367	0.103438	0.0736977	-0.277784	0.697892	-0.177594	-0.181915	-0.130388	-0.313688	0.0701223	-0.350612	-0.0233741	-0.217314	-0.303863	-0.350612	-0.0572325	0.257064	0.11896	0.134522	0.468873	-0.343283	-0.0316928	-0.0996994	0.0921022	-0.357073	-0.160116	-0.246844	0.0701223	0.0233741	-0.252218	-0.00377937	-0.188983	-0.404964
N-.alpha.-acetyl-l-ornithine	0.94063	0.391125	-0.347256	0.532783	-0.104231	-0.449745	-0.0124624	-0.366599	0.158032	-0.238283	-0.39736	-0.0529112	0.115271	0.0301808	0.101153	-0.210367	-0.39736	0.00141696	-0.0377937	0.270225	-0.314217	0.557563	0.334062	0.291011	0.413841	0.116871	0.257115	0.0233741	0.253218	0.350612	0.257115	0.146861	-0.226545	0.243584	0.232547	-0.622987	0.666174	-0.254716	-0.135954	0.0510104	0.345737	0.366992	0.244232	0.116871	-0.0233741	0.267805	-0.334474	0.0269976	0.393226
Uracil	-0.859061	-0.27967	0.324314	-0.248838	0.0877193	0.47809	-0.13822	0.198417	-0.176317	0.339231	0.350612	-0.0113381	-0.0907048	-0.119135	-0.0782107	0.303863	0.350612	0.0184204	-0.137947	-0.513994	0.402418	-0.582344	-0.181915	-0.230541	-0.370378	0.163619	-0.350612	-0.0701223	-0.17763	-0.210367	-0.350612	-0.218131	0.226545	-0.0747746	0.0198134	0.61515	-0.482636	0.224197	0.124624	-0.0113357	-0.433589	-0.249384	-0.330431	0.163619	-0.0233741	-0.20971	0.326915	-0.0786452	-0.28054
6-hydroxyhexanoate	-0.71967	-0.137255	0.361855	-0.213733	-0.118679	0.406282	-0.408994	0.145506	-0.144972	0.301669	0.257115	-0.115271	-0.111491	-0.06195	-0.240889	0.303863	0.257115	0.0878513	0.0699183	-0.330695	0.298781	-0.443986	-0.0716634	-0.190858	-0.546119	0.39736	-0.257115	0.0233741	-0.224872	-0.39736	-0.257115	-0.240808	-0.130293	-0.0169942	-0.082382	0.534175	-0.509827	0.207764	-0.125757	-0.327317	-0.348571	-0.172869	-0.312146	0.39736	0.116871	-0.528525	0.402503	-0.0410833	-0.0903832
Glutamic acid	-0.648425	-0.195046	0.53079	-0.0784719	0.275542	0.222983	-0.0532486	0.481869	-0.108402	0.42844	-0.0233741	-0.0831461	0.160623	-0.138196	0.0636114	0.350612	-0.0233741	0.150197	-0.134168	-0.47809	0.686866	-0.371709	-0.146634	-0.202196	-0.370378	0.303863	-0.257115	-0.116871	-0.0812564	-0.210367	-0.257115	-0.233249	0.207764	0.0113295	0.0323271	0.71441	-0.479237	0.109164	0.166543	0.00708478	-0.37691	-0.147363	-0.228559	0.303863	0.116871	-0.230964	0.449745	-0.219502	-0.353316
Glutamine	-0.650491	-0.521156	0.21169	-0.172432	0.182663	0.470531	-0.124624	0.402503	-0.228559	0.630335	0.257115	-0.147395	0.17763	-0.22715	-0.167892	0.39736	0.257115	0.194123	-0.345812	-0.434627	0.585435	-0.22096	-0.309807	-0.077477	-0.255107	-0.0233741	-0.350612	-0.163619	0.0982636	0.0233741	-0.350612	-0.196534	0.156117	-0.169942	0.0177278	0.717022	-0.59933	0.0622118	0.335353	-0.0099187	-0.432172	-0.341487	-0.246844	-0.0233741	0.116871	-0.289059	0.370378	-0.268802	-0.41905
D-mannitol 1-phosphate	-0.416107	-0.824561	0.151207	-0.217863	-0.102167	0.342033	-0.0679769	0.334474	-0.670005	0.315754	0.257115	0.385496	0.0453524	0.0365346	-0.232547	0.210367	0.257115	-0.196957	-0.402503	0.134168	0.241451	-0.0361384	-0.0804836	-0.253218	-0.00944842	-0.0701223	-0.0233741	-0.350612	-0.29857	-0.116871	-0.0233741	-0.221371	-0.27115	0.0373873	-0.0448408	0.696126	-0.444116	-0.18194	0.49963	-0.2423	-0.35849	-0.150197	-0.35394	-0.0701223	-0.303863	-0.351405	0.366599	0.205416	0.00821666
Xanthine	-0.763036	-0.401445	0.303458	-0.227155	0.135191	0.29857	-0.177873	0.381716	-0.184153	0.426092	0.116871	-0.0113381	0.156844	-0.0238269	-0.0948957	0.303863	0.116871	0.127526	0.00566905	-0.513994	0.464159	-0.452246	-0.0782785	-0.134168	-0.334474	0.210367	-0.210367	-0.0701223	-0.141726	-0.163619	-0.210367	-0.212732	-0.0105643	0.0453179	-0.0344127	0.753592	-0.569873	0.0739499	0.279838	-0.136028	-0.232381	-0.107689	-0.267741	0.210367	-0.0233741	-0.352822	0.542339	-0.0293452	-0.273497
Maleic acid	-0.739288	-0.531476	0.230461	-0.301497	0.100103	0.338253	-0.189202	0.513994	-0.246844	0.449569	0.210367	-0.151175	0.224872	-0.160435	-0.113666	0.257115	0.210367	0.0949361	-0.0585802	-0.438407	0.453133	-0.370676	-0.212785	-0.141726	-0.330695	0.163619	-0.210367	-0.163619	-0.137947	-0.116871	-0.210367	-0.232169	-0.0716023	-0.0623122	-0.149122	0.71441	-0.674104	-0.0809928	0.313827	-0.0609291	-0.253635	-0.128943	-0.317371	0.163619	-0.0701223	-0.371243	0.546119	-0.193678	-0.289931
L-pyroglutamic acid	-0.649458	-0.306502	0.512019	0.0743418	-0.00515996	0.438407	-0.285503	0.449745	-0.163256	0.266454	0.257115	-0.11905	0.321246	-0.128665	-0.249231	0.350612	0.257115	0.0779326	-0.149285	-0.29857	0.56118	-0.31492	-0.230426	-0.0907048	-0.190858	0.303863	-0.350612	0.0701223	-0.0302349	0.0233741	-0.350612	-0.0809893	0.0974261	-0.065711	-0.222118	0.65172	-0.407861	0.055169	0.249249	-0.00708478	-0.290476	-0.0836004	-0.374837	0.303863	-0.0701223	-0.257886	0.41762	-0.444873	-0.240631
L-iditol	-0.398555	-0.795666	0.17832	0.00103253	-0.180599	0.47809	-0.274173	0.41762	-0.575969	0.336883	0.350612	0.18141	0.353371	-0.14455	-0.270088	0.303863	0.350612	-0.0410917	-0.402503	-0.105822	0.312012	-0.0247806	-0.0341779	-0.253218	0.0377937	0.116871	-0.163619	-0.350612	-0.154954	0.0701223	-0.163619	-0.123104	-0.362707	0.115561	-0.113666	0.696126	-0.376139	-0.386183	0.412393	-0.19554	-0.34007	0.00425087	-0.440139	0.116871	-0.303863	-0.315981	0.449745	-0.0410833	0.0152595
Udp-d-glucose	-0.562726	-0.0650155	0.401482	0.00309757	0.312693	-0.149285	0.0317226	0.410061	-0.0587723	0.412007	-0.257115	-0.111491	0.0888151	0.00476538	0.103238	0.0701223	-0.257115	-0.00141696	-0.0699183	-0.506435	0.57882	-0.401652	-0.038588	-0.0982636	-0.434627	0.350612	-0.163619	-0.0233741	-0.0491318	-0.210367	-0.163619	-0.420065	0.299321	0.0974336	0.130351	0.596866	-0.415792	0.334535	0.24585	-0.0198374	-0.269222	-0.168618	-0.15542	0.350612	0.163619	-0.240883	0.506435	-0.0457785	-0.257064
Alpha-d-glucose	-0.446051	-0.640867	0.228375	-0.0144553	-0.147575	0.434627	-0.235653	0.285342	-0.497606	0.336883	0.210367	0.185189	0.349592	-0.204911	-0.203348	0.39736	0.210367	0.0850174	-0.362819	-0.209755	0.307602	-0.0660816	0.00551257	-0.256997	0.041573	0.163619	-0.257115	-0.39736	-0.11905	0.116871	-0.257115	-0.200854	-0.287583	0.20733	-0.0928101	0.717022	-0.452046	-0.292278	0.355746	-0.168618	-0.354239	0.0793496	-0.348716	0.163619	-0.303863	-0.143113	0.445965	-0.0739499	-0.00821666
L-Histidine	-0.62984	-0.215686	0.128266	-0.493547	0.00515996	0.470531	-0.260578	0.253218	-0.050936	0.451916	0.257115	-0.270225	0.0283453	-0.141373	-0.207519	0.39736	0.257115	0.235215	0.209755	-0.449745	0.221605	-0.462571	-0.289961	0.00566905	-0.413841	0.0233741	-0.116871	0.0701223	-0.188968	-0.350612	-0.116871	0.0356353	-0.212459	-0.123491	-0.228375	0.484545	-0.537017	-0.00821666	-0.0385202	-0.287642	-0.14453	-0.222462	0.0143666	0.0233741	0.116871	-0.323066	0.47809	-0.127945	-0.372097
Pi(16:0e/15-hete)	0.711409	0.131063	-0.366026	0.177594	-0.236326	-0.445965	0.173341	-0.345812	-0.25468	-0.191331	-0.350612	0.183299	-0.12094	-0.14455	0.107409	-0.257115	-0.350612	-0.211127	-0.291011	0.542339	-0.495029	0.553433	0.334062	-0.0963739	0.398723	0.0701223	0.210367	-0.39736	-0.0188968	0.163619	0.210367	-0.195454	-0.322797	0.254913	0.0844676	-0.440139	0.363676	-0.268802	0.0022659	-0.031173	0.0127526	0.338653	0.165869	0.0701223	-0.210367	0.341487	-0.217314	0.252369	0.609207
Progesterone	-0.664946	-0.174407	0.261745	-0.451213	0.145511	0.24188	0.00679769	0.474311	0.0535481	0.289931	0.210367	-0.230541	-0.0396834	0.157258	-0.213776	0.116871	0.210367	0.0283391	0.291011	-0.266445	0.309807	-0.462571	-0.426673	0.0642493	-0.481869	-0.163619	-0.0233741	0.39736	-0.128499	-0.39736	-0.0233741	0.0518332	0.193678	-0.31496	-0.293029	0.416631	-0.44978	0.304016	0.0781734	-0.182787	-0.0283391	-0.469013	0.0195908	-0.163619	0.257115	-0.412334	0.345812	-0.116207	-0.512954
Proline	-0.500774	-0.271414	0.336827	-0.0949923	0.564499	0.151175	0.17674	0.41762	0.0457118	0.494173	-0.116871	-0.219203	0.289122	-0.106427	-0.0364983	0.350612	-0.116871	0.300395	-0.262666	-0.542339	0.470774	-0.402685	-0.232631	-0.410061	-0.291011	-0.210367	0.0233741	-0.303863	0.126609	-0.0233741	0.0233741	-0.022677	0.306364	-0.369341	0.17832	0.65172	-0.362543	0.137336	0.0747746	0.212543	-0.187038	-0.37266	-0.301698	-0.210367	0.210367	-0.00566783	0.481869	0.00352142	-0.512954
Uridine 5'-monophosphate	-0.529685	-0.24871	0.395225	-0.0764068	0.102167	-0.00944842	-0.0543815	0.47809	-0.215499	0.32045	-0.116871	-0.0472421	0.0925945	0.233504	-0.122009	0.116871	-0.116871	-0.0495935	0.0585802	-0.370378	0.503849	-0.311822	-0.0121277	0.0132278	-0.406282	0.39736	0.0233741	0.163619	-0.149285	-0.257115	0.0233741	-0.269964	0.0363881	0.151815	0.00729967	0.607314	-0.360278	0.144378	0.269642	-0.267805	-0.0807665	-0.123275	-0.168481	0.39736	0.0701223	-0.500186	0.445965	-0.00821666	-0.207764
Galactinol	-0.449148	-0.0216718	0.501591	-0.00929272	-0.0526316	0.313688	-0.206197	0.285342	0.00130605	-0.142031	0.303863	0.0453524	0.124719	-0.208088	0.338913	0.116871	0.303863	-0.03259	0.113381	-0.349592	0.481799	-0.352091	-0.137814	-0.0699183	-0.24188	0.39736	-0.39736	-0.0701223	-0.274004	-0.210367	-0.39736	-0.113385	0.13264	0.276439	-0.113666	0.244232	-0.354613	-0.13264	-0.112162	0.121858	-0.314564	0.13036	-0.165869	0.39736	-0.163619	-0.0198374	0.0925945	-0.42844	-0.250021
Malate	-0.51523	-0.521156	0.39731	-0.315953	0.0629515	0.474311	-0.0532486	0.481869	-0.202438	0.160812	0.303863	-0.0472421	0.224872	-0.0333577	-0.00938529	0.350612	0.303863	0.223879	-0.0188968	-0.334474	0.510464	-0.165204	-0.22381	-0.145506	-0.29857	0.116871	-0.0701223	-0.210367	-0.105822	-0.116871	-0.0701223	-0.0280763	-0.0598642	0.0135954	-0.0844676	0.528951	-0.612925	-0.315754	0.00453179	-0.0694309	-0.145947	-0.0892683	-0.236395	0.116871	-0.0233741	-0.338653	0.128499	-0.301669	-0.466002
Glycocholic acid	-0.713475	-0.155831	0.0615258	-0.448116	0.178535	0.24188	-0.0305896	0.0831461	-0.0352634	0.360359	0.210367	-0.147395	-0.302349	0.0079423	-0.00521405	0.116871	0.210367	0.121858	0.0377937	-0.506435	0.303191	-0.477026	0.0253578	-0.0661389	-0.470531	0.350612	-0.116871	-0.0233741	-0.0207865	-0.257115	-0.116871	-0.23109	0.137336	-0.0906359	0.144951	0.359164	-0.466775	0.224197	0.0555145	-0.096353	-0.202625	-0.134611	-0.129299	0.350612	0.257115	-0.433589	0.147395	0.0269976	-0.23124
Udp-n-acetylglucosamine	-0.528653	0.110423	0.119923	-0.378937	0.137255	-0.0699183	0.0827052	0.115271	0.0404876	0.205416	-0.0701223	-0.219203	-0.366599	0.173142	0.00104281	-0.0233741	-0.0701223	0.03259	0.234321	-0.362819	0.20617	-0.347961	0.038588	0.0170072	-0.542339	0.39736	0.0233741	0.210367	-0.0604699	-0.350612	0.0233741	-0.30344	0.205416	-0.0317226	0.0844676	0.181541	-0.317226	0.332188	-0.0577804	-0.164367	-0.0255052	-0.145947	-0.00391816	0.39736	0.303863	-0.440674	0.0510215	0.0504738	-0.146726
Trehalose	-0.40475	0.0959752	0.428595	-0.0206505	-0.0237358	0.245659	-0.183538	0.145506	0.0927297	-0.238283	0.257115	0.0453524	0.0491318	-0.208088	0.422338	0.0701223	0.257115	-0.0226713	0.185189	-0.349592	0.391393	-0.365514	-0.0981238	-0.0377937	-0.205976	0.39736	-0.39736	-0.0701223	-0.270225	-0.163619	-0.39736	-0.123104	0.18194	0.275306	-0.0615258	0.118851	-0.311561	-0.0997737	-0.159746	0.223879	-0.245133	0.202625	-0.147584	0.39736	-0.210367	0.0793496	-0.0151175	-0.416702	-0.205416
Octadecanoic acid	-0.570986	0.159959	-0.0615258	-0.582344	0.149639	0.18141	0.120093	-0.156844	0.207662	0.142031	0.257115	-0.262666	-0.542339	0.220796	-0.161635	-0.0233741	0.257115	-0.034007	0.291011	-0.334474	-0.0760735	-0.641198	-0.325242	0.128499	-0.513994	-0.210367	0.0701223	0.39736	-0.0963739	-0.39736	0.0701223	0.0269964	0.367402	-0.397665	0.0114709	-0.024815	-0.248116	0.58573	-0.192601	-0.0906852	0.031173	-0.520023	0.129299	-0.210367	0.303863	-0.198374	-0.0283453	0.111512	-0.41905
Thymol-beta-d-glucoside	-0.406815	-0.5129	0.0698682	-0.0536913	0.366357	0.29857	0.147283	0.0548008	-0.144972	0.332188	0.116871	0.192748	0.0226762	0.455888	-0.37854	0.303863	0.116871	0.110523	-0.256997	-0.309908	0.234836	-0.325245	-0.00110251	-0.0907048	0.0132278	-0.303863	0.257115	0.0701223	0.141726	0.163619	0.257115	0.214892	0.200721	-0.316093	0.357684	0.560296	-0.00339885	0.219502	0.379538	-0.00850174	0.113357	-0.335819	-0.330431	-0.303863	0.0233741	-0.245133	0.151175	0.36975	-0.322797
[truncated: 1 more columns]
